# Supplementary material for: catena-Poly[[[aqua­silver(I)]-μ-1,1′-(butane-1,4-di­yl)di-1H-imidazole-κ2 N 3:N 3′] hemi(biphenyl-4,4′-dicarboxyl­ate) dihydrate]
Source: Acta Crystallogr Sect E Struct Rep Online. 2009 Nov 7;65(Pt 12):m1519–20. doi: 10.1107/S1600536809045826 (PMC2971936; doi:10.1107/S1600536809045826)
Supplement: Supplementary file 1 [file e-65-m1519-sup1.cif]

##############################################################################
###                                                                        ###
###        Electronic paper (Acta Crystallographica Section E)             ###
###                                                                        ###
##############################################################################
#                                                                            #
# This CIF contains the data in a paper accepted for publication in Acta     #
# Crystallographica Section E. It conforms to the requirements of Notes      #
# for Authors for Section E, and has been peer reviewed under the auspices   #
# of the IUCr Commission on Journals.                                        #
#                                                                            #
# Full details of the Crystallographic Information File format               #
# are given in the paper "The Crystallographic Information File (CIF):       #
# a New Standard Archive File for Crystallography" by S. R. Hall, F. H.      #
# Allen and I. D. Brown [Acta Cryst. (1991), A47, 655-685].                  #
#                                                                            #
# The current version of the core CIF dictionary is obtainable from          #
# ftp://ftp.iucr.org/pub/cif_core.dic. The current version number is 2.4.    #
#                                                                            #
# Software is freely available for graphical display of the structure(s) in  #
# this CIF.  For information consult the CIF home page http://www.iucr.org/  #
# cif/home.html                                                              #
#                                                                            #
# This file may be used for bona fide research purposes within the           #
# scientific community so long as proper attribution is given to the journal # 
# article from which it was obtained.                                        #
#                                                                            #
##############################################################################
                                             
data_global
_audit_creation_method     'SHELXL97'
_journal_date_recd_electronic     2009-10-13
_journal_date_accepted     2009-11-01
_journal_name_full     'Acta Crystallographica, Section E'
_journal_year     2009
_journal_volume     65
_journal_issue     12
_journal_page_first     m1519
_journal_page_last     m1520
_journal_paper_category     QM
_journal_coeditor_code     CI2938
_publ_contact_author_name     'Zheyu Zhang'
_publ_contact_author_address
;
Department of Chemistry
Baicheng Normal College
Baicheng 137000
People's Republic of China
;
_publ_contact_author_email     chemzyzhang@yahoo.cn
_publ_contact_author_fax     +86-436-3251671
_publ_contact_author_phone     +86-436-3251671
_publ_section_title
;\
<i>catena</i>-Poly[[[aquasilver(I)]-\m-1,1'-(butane-1,4-diyl)di-1<i>H</i>-\
imidazole-\k^2^<i>N</i>^3^:<i>N</i>^3'^] hemi(biphenyl-4,4'-dicarboxylate)
dihydrate]
;
loop_
    _publ_author_name
    _publ_author_address
    'Zheyu Zhang'
;
Department of Chemistry
Baicheng Normal College
Baicheng 137000
People's Republic of China
;
data_I
_audit_creation_method     SHELXL-97
_chemical_name_systematic
;
<i>catena</i>-Poly[[[aquasilver(I)]-\m-1,1'-(butane-1,4-diyl)di-1<i>H</i>-
imidazole-\k^2^<i>N</i>^3^:<i>N</i>^3'^] hemi(biphenyl-4,4'-dicarboxylate)
dihydrate]
;
_chemical_name_common     ?
_chemical_formula_moiety     'C10 H16 Ag1 N4 H2 O +, 0.5(C14 H8 O4 2-), 2(H2 O)'
_chemical_formula_sum     'C17 H24 Ag N4 O5'
_chemical_formula_iupac     '[Ag (C10 H14 N4) (H2 O)] (C14 H8 O4)0.5, 2H2 O'
_chemical_formula_weight     472.27
_chemical_melting_point     ?
_symmetry_cell_setting     'Triclinic'
_symmetry_space_group_name_H-M     'P -1'
_symmetry_space_group_name_Hall     '-P 1'
loop_
    _symmetry_equiv_pos_as_xyz
    'x, y, z'
    '-x, -y, -z'
_cell_length_a     9.7685(6)
_cell_length_b     10.0659(6)
_cell_length_c     10.9224(7)
_cell_angle_alpha     80.1900(10)
_cell_angle_beta     68.8980(10)
_cell_angle_gamma     74.7750(10)
_cell_volume     963.36(10)
_cell_formula_units_Z     2
_cell_measurement_reflns_used     3658
_cell_measurement_theta_min     2.0
_cell_measurement_theta_max     25.7
_cell_measurement_temperature     293(2)
_exptl_crystal_description     Block
_exptl_crystal_colour     colourless
_exptl_crystal_size_max     0.23
_exptl_crystal_size_mid     0.16
_exptl_crystal_size_min     0.14
_exptl_crystal_density_diffrn     1.628
_exptl_crystal_density_meas     ?
_exptl_crystal_density_method     'not measured'
_exptl_crystal_F_000     482
_exptl_absorpt_coefficient_mu     1.082
_exptl_absorpt_correction_type     multi-scan
_exptl_absorpt_process_details     '(SADABS; Sheldrick, 1996)'
_exptl_absorpt_correction_T_min     0.81
_exptl_absorpt_correction_T_max     0.86
_exptl_special_details
;
;
_diffrn_ambient_temperature     293(2)
_diffrn_radiation_type     MoK\a
_diffrn_radiation_wavelength     0.71073
_diffrn_radiation_source     'fine-focus sealed tube'
_diffrn_radiation_monochromator     graphite
_diffrn_measurement_device_type     'Bruker APEX CCD area-detector'
_diffrn_measurement_method     '\f and \w'
_diffrn_detector_area_resol_mean     ?
_diffrn_reflns_number     5289
_diffrn_reflns_av_R_equivalents     0.0110
_diffrn_reflns_av_sigmaI/netI     0.0186
_diffrn_reflns_theta_min     2.01
_diffrn_reflns_theta_max     25.66
_diffrn_reflns_theta_full     25.00
_diffrn_measured_fraction_theta_max     0.975
_diffrn_measured_fraction_theta_full     0.980
_diffrn_reflns_limit_h_min     -11
_diffrn_reflns_limit_h_max     11
_diffrn_reflns_limit_k_min     -12
_diffrn_reflns_limit_k_max     11
_diffrn_reflns_limit_l_min     -12
_diffrn_reflns_limit_l_max     13
_diffrn_standards_number     0
_diffrn_standards_interval_count     .
_diffrn_standards_interval_time     .
_diffrn_standards_decay_%     ?
_refine_special_details
;
Refinement of <i>F</i>^2^ against ALL reflections. The weighted <i>R</i>-factor
<i>wR</i> and goodness of fit <i>S</i> are based on <i>F</i>^2^, conventional
<i>R</i>-factors <i>R</i> are based on <i>F</i>, with <i>F</i> set to zero for
negative <i>F</i>^2^. The threshold expression of <i>F</i>^2^ >
2\s(<i>F</i>^2^) is used only for calculating <i>R</i>-factors(gt) <i>etc</i>.
and is not relevant to the choice of reflections for refinement.
<i>R</i>-factors based on <i>F</i>^2^ are statistically about twice as large
as those based on <i>F</i>, and <i>R</i>- factors based on ALL data will be
even larger.
;
_reflns_number_total     3569
_reflns_number_gt     3422
_reflns_threshold_expression     I>2\s(I)
_refine_ls_structure_factor_coef     Fsqd
_refine_ls_matrix_type     full
_refine_ls_R_factor_all     0.0236
_refine_ls_R_factor_gt     0.0226
_refine_ls_wR_factor_gt     0.0575
_refine_ls_wR_factor_ref     0.0583
_refine_ls_goodness_of_fit_ref     1.055
_refine_ls_restrained_S_all     1.060
_refine_ls_number_reflns     3569
_refine_ls_number_parameters     267
_refine_ls_number_restraints     9
_refine_ls_hydrogen_treatment     mixed
_refine_ls_weighting_scheme     calc
_refine_ls_weighting_details
         'calc w=1/[\s^2^(Fo^2^)+(0.0296P)^2^+0.5838P] where P=(Fo^2^+2Fc^2^)/3'
_atom_sites_solution_hydrogens     geom
_atom_sites_solution_primary     direct
_atom_sites_solution_secondary     difmap
_refine_ls_shift/su_max     0.003
_refine_ls_shift/su_mean     0.000
_refine_diff_density_max     0.355
_refine_diff_density_min     -0.415
_refine_ls_extinction_method     none
_refine_ls_extinction_coef     ?
loop_
    _atom_type_symbol
    _atom_type_description
    _atom_type_scat_dispersion_real
    _atom_type_scat_dispersion_imag
    _atom_type_scat_source
    'C' 'C' 0.0033 0.0016
                         'International Tables Vol C Tables 4.2.6.8 and 6.1.1.4'
    'H' 'H' 0.0000 0.0000
                         'International Tables Vol C Tables 4.2.6.8 and 6.1.1.4'
    'N' 'N' 0.0061 0.0033
                         'International Tables Vol C Tables 4.2.6.8 and 6.1.1.4'
    'O' 'O' 0.0106 0.0060
                         'International Tables Vol C Tables 4.2.6.8 and 6.1.1.4'
    'Ag' 'Ag' -0.8971 1.1015
                         'International Tables Vol C Tables 4.2.6.8 and 6.1.1.4'
_computing_data_collection     'SMART (Bruker, 2002)'
_computing_cell_refinement     'SAINT (Bruker, 2002)'
_computing_data_reduction     'SAINT (Bruker, 2002)'
_computing_structure_solution     'SHELXS97 (Sheldrick, 2008)'
_computing_structure_refinement     'SHELXL97 (Sheldrick, 2008)'
_computing_molecular_graphics     'SHELXTL (Sheldrick, 2008)'
_computing_publication_material     'SHELXTL (Sheldrick, 2008)'
loop_
    _atom_site_type_symbol
    _atom_site_label
    _atom_site_fract_x
    _atom_site_fract_y
    _atom_site_fract_z
    _atom_site_U_iso_or_equiv
    _atom_site_adp_type
    _atom_site_calc_flag
    _atom_site_refinement_flags
    _atom_site_occupancy
    _atom_site_disorder_assembly
    _atom_site_disorder_group
    Ag Ag1 0.956725(17) 0.248290(16) 0.414393(15) 0.03644(7) Uani d . 1 . .
    C C1 1.1776(2) 0.4373(2) 0.3910(2) 0.0390(5) Uani d . 1 . .
    H H1 1.1738 0.4140 0.4781 0.047 Uiso calc R 1 . .
    C C2 1.2573(2) 0.5253(2) 0.3053(2) 0.0390(5) Uani d . 1 . .
    H H2 1.3174 0.5731 0.3219 0.047 Uiso calc R 1 . .
    C C3 1.1389(2) 0.4463(2) 0.2074(2) 0.0325(4) Uani d . 1 . .
    H H3 1.1042 0.4315 0.1431 0.039 Uiso calc R 1 . .
    C C4 1.2955(2) 0.6107(2) 0.0650(2) 0.0372(5) Uani d . 1 . .
    H H4A 1.2605 0.7083 0.0785 0.045 Uiso calc PR 0.855(8) A 1
    H H4B 1.2593 0.5933 -0.0014 0.045 Uiso calc PR 0.855(8) A 1
    H H4C 1.3203 0.6896 0.0832 0.045 Uiso d PR 0.145(8) A 2
    H H4D 1.2221 0.6428 0.0209 0.045 Uiso d PR 0.145(8) A 2
    C C5 1.4677(3) 0.5751(3) 0.0147(3) 0.0374(9) Uani d P 0.855(8) . 1
    H H5A 1.5036 0.6338 -0.0647 0.045 Uiso calc PR 0.855(8) A 1
    H H5B 1.5038 0.5942 0.0804 0.045 Uiso calc PR 0.855(8) A 1
    C C5A 1.4372(14) 0.5180(14) -0.0276(12) 0.024(4) Uiso d P 0.145(8) . 2
    H H5C 1.4122 0.4341 -0.0372 0.029 Uiso calc PR 0.145(8) A 2
    H H5D 1.4686 0.5669 -0.1141 0.029 Uiso calc PR 0.145(8) A 2
    C C6 0.5360(2) 0.0327(2) 0.93096(18) 0.0289(4) Uani d . 1 . .
    H H6A 0.4580 0.0804 0.8937 0.035 Uiso calc R 1 . .
    H H6B 0.5876 0.1004 0.9370 0.035 Uiso calc R 1 . .
    C C7 0.6471(2) -0.0754(2) 0.84084(19) 0.0305(4) Uani d . 1 . .
    H H7A 0.7307 -0.1157 0.8731 0.037 Uiso calc R 1 . .
    H H7B 0.5982 -0.1486 0.8433 0.037 Uiso calc R 1 . .
    C C8 0.7895(2) 0.0778(2) 0.6596(2) 0.0318(4) Uani d . 1 . .
    H H8 0.8211 0.1176 0.7127 0.038 Uiso calc R 1 . .
    C C9 0.7547(2) 0.0266(2) 0.4916(2) 0.0357(5) Uani d . 1 . .
    H H9 0.7588 0.0248 0.4055 0.043 Uiso calc R 1 . .
    C C10 0.6817(2) -0.0505(2) 0.5973(2) 0.0344(4) Uani d . 1 . .
    H H10 0.6266 -0.1132 0.5975 0.041 Uiso calc R 1 . .
    C C11 0.4496(2) 0.46334(19) 0.55623(18) 0.0242(4) Uani d . 1 . .
    C C12 0.4568(2) 0.3221(2) 0.5596(2) 0.0327(4) Uani d . 1 . .
    H H12 0.5256 0.2728 0.4897 0.039 Uiso calc R 1 . .
    C C13 0.3640(2) 0.2543(2) 0.6645(2) 0.0326(4) Uani d . 1 . .
    H H13 0.3716 0.1603 0.6641 0.039 Uiso calc R 1 . .
    C C14 0.2594(2) 0.32470(19) 0.77048(18) 0.0261(4) Uani d . 1 . .
    C C15 0.2498(2) 0.4651(2) 0.7673(2) 0.0321(4) Uani d . 1 . .
    H H15 0.1797 0.5143 0.8367 0.038 Uiso calc R 1 . .
    C C16 0.3426(2) 0.5328(2) 0.6629(2) 0.0318(4) Uani d . 1 . .
    H H16 0.3337 0.6270 0.6634 0.038 Uiso calc R 1 . .
    C C17 0.1584(2) 0.2522(2) 0.88668(19) 0.0288(4) Uani d . 1 . .
    N N1 1.10255(19) 0.38726(19) 0.32976(17) 0.0341(4) Uani d . 1 . .
    N N2 1.23205(18) 0.53009(17) 0.18881(17) 0.0315(4) Uani d . 1 A .
    N N3 0.82188(19) 0.10780(18) 0.53071(16) 0.0323(4) Uani d . 1 . .
    N N4 0.70506(18) -0.01762(17) 0.70361(15) 0.0286(3) Uani d . 1 . .
    O O1 0.17403(16) 0.12310(14) 0.88583(15) 0.0355(3) Uani d . 1 . .
    O O2 0.06563(18) 0.32386(16) 0.97662(15) 0.0418(4) Uani d . 1 . .
    O O2W 0.08819(17) 0.93824(16) 0.11184(15) 0.0354(3) Uani d D 1 . .
    O O3W 0.64273(19) 0.13798(18) 0.20741(18) 0.0471(4) Uani d D 1 . .
    O O1W 0.91632(17) 0.19506(16) 0.20090(14) 0.0353(3) Uani d D 1 . .
    H H2A 0.128(3) 0.984(3) 0.040(2) 0.053 Uiso d D 1 . .
    H H2B 0.014(2) 0.908(3) 0.115(3) 0.053 Uiso d D 1 . .
    H H3A 0.715(3) 0.175(2) 0.202(3) 0.053 Uiso d D 1 . .
    H H3B 0.677(3) 0.0563(19) 0.180(3) 0.053 Uiso d D 1 . .
    H H1B 0.957(3) 0.243(2) 0.130(2) 0.053 Uiso d D 1 . .
    H H1A 0.958(3) 0.1105(17) 0.201(3) 0.053 Uiso d D 1 . .
loop_
    _atom_site_aniso_label
    _atom_site_aniso_U_11
    _atom_site_aniso_U_22
    _atom_site_aniso_U_33
    _atom_site_aniso_U_12
    _atom_site_aniso_U_13
    _atom_site_aniso_U_23
    Ag1 0.03500(10) 0.03866(11) 0.03170(10) -0.01681(7) -0.00289(7) 0.00291(7)
    C1 0.0356(11) 0.0507(13) 0.0313(11) -0.0134(10) -0.0098(9) -0.0015(9)
    C2 0.0344(11) 0.0456(12) 0.0412(12) -0.0159(9) -0.0118(9) -0.0049(10)
    C3 0.0277(10) 0.0364(11) 0.0306(10) -0.0102(8) -0.0044(8) -0.0021(8)
    C4 0.0315(11) 0.0308(11) 0.0403(12) -0.0079(9) -0.0050(9) 0.0070(9)
    C5 0.0313(14) 0.0285(15) 0.0442(15) -0.0113(10) -0.0033(11) 0.0055(11)
    C6 0.0295(10) 0.0319(10) 0.0240(10) -0.0112(8) -0.0062(8) 0.0027(8)
    C7 0.0319(10) 0.0327(10) 0.0246(9) -0.0115(8) -0.0073(8) 0.0056(8)
    C8 0.0316(10) 0.0382(11) 0.0260(9) -0.0151(9) -0.0069(8) 0.0019(8)
    C9 0.0406(12) 0.0438(12) 0.0240(10) -0.0168(10) -0.0085(8) 0.0003(8)
    C10 0.0391(11) 0.0371(11) 0.0292(10) -0.0153(9) -0.0101(9) -0.0008(8)
    C11 0.0232(9) 0.0249(9) 0.0243(9) -0.0071(7) -0.0078(7) 0.0009(7)
    C12 0.0358(11) 0.0256(10) 0.0285(10) -0.0083(8) 0.0004(8) -0.0030(8)
    C13 0.0384(11) 0.0230(9) 0.0322(10) -0.0106(8) -0.0050(9) -0.0003(8)
    C14 0.0241(9) 0.0294(10) 0.0258(9) -0.0093(7) -0.0094(7) 0.0031(7)
    C15 0.0302(10) 0.0300(10) 0.0299(10) -0.0076(8) -0.0011(8) -0.0046(8)
    C16 0.0331(10) 0.0228(9) 0.0336(10) -0.0090(8) -0.0016(8) -0.0036(8)
    C17 0.0274(9) 0.0318(10) 0.0291(10) -0.0123(8) -0.0097(8) 0.0017(8)
    N1 0.0312(9) 0.0382(10) 0.0312(9) -0.0133(8) -0.0053(7) -0.0005(7)
    N2 0.0249(8) 0.0299(9) 0.0352(9) -0.0075(7) -0.0049(7) -0.0002(7)
    N3 0.0327(9) 0.0370(9) 0.0256(8) -0.0137(7) -0.0062(7) 0.0032(7)
    N4 0.0294(8) 0.0310(8) 0.0237(8) -0.0104(7) -0.0062(6) 0.0020(6)
    O1 0.0360(8) 0.0283(7) 0.0378(8) -0.0146(6) -0.0038(6) 0.0019(6)
    O2 0.0445(9) 0.0343(8) 0.0333(8) -0.0135(7) 0.0052(7) -0.0010(6)
    O2W 0.0375(8) 0.0371(8) 0.0352(8) -0.0129(6) -0.0157(7) 0.0029(6)
    O3W 0.0394(9) 0.0453(10) 0.0573(10) -0.0110(8) -0.0152(8) -0.0052(8)
    O1W 0.0397(8) 0.0319(8) 0.0295(7) -0.0129(6) -0.0030(6) -0.0007(6)
_geom_special_details
;
All s.u.'s (except the s.u. in the dihedral angle between two l.s. planes) are
estimated using the full covariance matrix. The cell s.u.'s are taken into
account individually in the estimation of s.u.'s in distances, angles and
torsion angles; correlations between s.u.'s in cell parameters are only used
when they are defined by crystal symmetry. An approximate (isotropic)
treatment of cell s.u.'s is used for estimating s.u.'s involving l.s. planes.
;
loop_
    _geom_bond_atom_site_label_1
    _geom_bond_atom_site_label_2
    _geom_bond_site_symmetry_2
    _geom_bond_distance
    _geom_bond_publ_flag
    Ag1 N1 . 2.1209(17) y
    Ag1 N3 . 2.1237(16) y
    Ag1 O1W . 2.6611(12) y
    C1 C2 . 1.350(3) ?
    C1 N1 . 1.378(3) ?
    C1 H1 . 0.93 ?
    C2 N2 . 1.371(3) ?
    C2 H2 . 0.93 ?
    C3 N1 . 1.328(3) ?
    C3 N2 . 1.338(3) ?
    C3 H3 . 0.93 ?
    C4 N2 . 1.469(3) ?
    C4 C5 . 1.531(3) ?
    C4 C5A . 1.564(13) ?
    C4 H4A . 0.97 ?
    C4 H4B . 0.97 ?
    C4 H4C . 0.96 ?
    C4 H4D . 0.96 ?
    C5 C5 2_865 1.518(5) ?
    C5 H5A . 0.97 ?
    C5 H5B . 0.97 ?
    C5A C5A 2_865 1.49(3) ?
    C5A H5C . 0.97 ?
    C5A H5D . 0.97 ?
    C6 C7 . 1.519(3) ?
    C6 C6 2_657 1.531(4) ?
    C6 H6A . 0.97 ?
    C6 H6B . 0.97 ?
    C7 N4 . 1.473(2) ?
    C7 H7A . 0.97 ?
    C7 H7B . 0.97 ?
    C8 N3 . 1.326(3) ?
    C8 N4 . 1.344(3) ?
    C8 H8 . 0.93 ?
    C9 C10 . 1.355(3) ?
    C9 N3 . 1.372(3) ?
    C9 H9 . 0.93 ?
    C10 N4 . 1.368(3) ?
    C10 H10 . 0.93 ?
    C11 C16 . 1.399(3) ?
    C11 C12 . 1.400(3) ?
    C11 C11 2_666 1.492(4) ?
    C12 C13 . 1.382(3) ?
    C12 H12 . 0.93 ?
    C13 C14 . 1.391(3) ?
    C13 H13 . 0.93 ?
    C14 C15 . 1.387(3) ?
    C14 C17 . 1.509(3) ?
    C15 C16 . 1.379(3) ?
    C15 H15 . 0.93 ?
    C16 H16 . 0.93 ?
    C17 O2 . 1.251(2) ?
    C17 O1 . 1.269(2) ?
    O2W H2A . 0.857(16) ?
    O2W H2B . 0.842(16) ?
    O3W H3A . 0.865(16) ?
    O3W H3B . 0.864(16) ?
    O1W H1B . 0.863(16) ?
    O1W H1A . 0.842(16) ?
loop_
    _geom_angle_atom_site_label_1
    _geom_angle_atom_site_label_2
    _geom_angle_atom_site_label_3
    _geom_angle_site_symmetry_1
    _geom_angle_site_symmetry_3
    _geom_angle
    _geom_angle_publ_flag
    N1 Ag1 N3 . . 169.34(7) ?
    C2 C1 N1 . . 109.61(19) ?
    C2 C1 H1 . . 125.2 ?
    N1 C1 H1 . . 125.2 ?
    C1 C2 N2 . . 106.38(19) ?
    C1 C2 H2 . . 126.8 ?
    N2 C2 H2 . . 126.8 ?
    N1 C3 N2 . . 111.13(19) ?
    N1 C3 H3 . . 124.4 ?
    N2 C3 H3 . . 124.4 ?
    N2 C4 C5 . . 112.46(18) ?
    N2 C4 C5A . . 110.1(5) ?
    N2 C4 H4A . . 109.1 ?
    C5 C4 H4A . . 109.1 ?
    C5A C4 H4A . . 136.1 ?
    N2 C4 H4B . . 109.1 ?
    C5 C4 H4B . . 109.1 ?
    C5A C4 H4B . . 76.9 ?
    H4A C4 H4B . . 107.8 ?
    N2 C4 H4C . . 109.8 ?
    C5 C4 H4C . . 77.1 ?
    C5A C4 H4C . . 110.9 ?
    H4B C4 H4C . . 134.0 ?
    N2 C4 H4D . . 109.4 ?
    C5 C4 H4D . . 132.7 ?
    C5A C4 H4D . . 108.3 ?
    H4A C4 H4D . . 75.9 ?
    H4C C4 H4D . . 108.3 ?
    C5 C5 C4 2_865 . 112.6(3) ?
    C5 C5 H5A 2_865 . 109.1 ?
    C4 C5 H5A . . 109.1 ?
    C5 C5 H5B 2_865 . 109.1 ?
    C4 C5 H5B . . 109.1 ?
    H5A C5 H5B . . 107.8 ?
    C5A C5A C4 2_865 . 110.4(13) ?
    C5A C5A H5C 2_865 . 109.6 ?
    C4 C5A H5C . . 109.6 ?
    C5A C5A H5D 2_865 . 109.6 ?
    C4 C5A H5D . . 109.6 ?
    H5C C5A H5D . . 108.1 ?
    C7 C6 C6 . 2_657 111.4(2) ?
    C7 C6 H6A . . 109.4 ?
    C6 C6 H6A 2_657 . 109.4 ?
    C7 C6 H6B . . 109.4 ?
    C6 C6 H6B 2_657 . 109.4 ?
    H6A C6 H6B . . 108.0 ?
    N4 C7 C6 . . 112.45(16) ?
    N4 C7 H7A . . 109.1 ?
    C6 C7 H7A . . 109.1 ?
    N4 C7 H7B . . 109.1 ?
    C6 C7 H7B . . 109.1 ?
    H7A C7 H7B . . 107.8 ?
    N3 C8 N4 . . 111.21(18) ?
    N3 C8 H8 . . 124.4 ?
    N4 C8 H8 . . 124.4 ?
    C10 C9 N3 . . 109.77(18) ?
    C10 C9 H9 . . 125.1 ?
    N3 C9 H9 . . 125.1 ?
    C9 C10 N4 . . 106.30(18) ?
    C9 C10 H10 . . 126.9 ?
    N4 C10 H10 . . 126.9 ?
    C16 C11 C12 . . 116.87(17) ?
    C16 C11 C11 . 2_666 121.5(2) ?
    C12 C11 C11 . 2_666 121.6(2) ?
    C13 C12 C11 . . 121.43(18) ?
    C13 C12 H12 . . 119.3 ?
    C11 C12 H12 . . 119.3 ?
    C12 C13 C14 . . 120.93(18) ?
    C12 C13 H13 . . 119.5 ?
    C14 C13 H13 . . 119.5 ?
    C15 C14 C13 . . 118.11(17) ?
    C15 C14 C17 . . 120.18(17) ?
    C13 C14 C17 . . 121.72(17) ?
    C16 C15 C14 . . 121.05(18) ?
    C16 C15 H15 . . 119.5 ?
    C14 C15 H15 . . 119.5 ?
    C15 C16 C11 . . 121.60(18) ?
    C15 C16 H16 . . 119.2 ?
    C11 C16 H16 . . 119.2 ?
    O2 C17 O1 . . 124.92(18) ?
    O2 C17 C14 . . 117.50(17) ?
    O1 C17 C14 . . 117.59(17) ?
    C3 N1 C1 . . 105.41(17) ?
    C3 N1 Ag1 . . 127.40(15) ?
    C1 N1 Ag1 . . 127.18(15) ?
    C3 N2 C2 . . 107.47(17) ?
    C3 N2 C4 . . 125.54(19) ?
    C2 N2 C4 . . 126.99(18) ?
    C8 N3 C9 . . 105.46(17) ?
    C8 N3 Ag1 . . 125.56(14) ?
    C9 N3 Ag1 . . 128.95(14) ?
    C8 N4 C10 . . 107.26(16) ?
    C8 N4 C7 . . 126.55(17) ?
    C10 N4 C7 . . 126.19(17) ?
    H2A O2W H2B . . 116(2) ?
    H3A O3W H3B . . 111(2) ?
    H1B O1W H1A . . 114(2) ?
loop_
    _geom_torsion_atom_site_label_1
    _geom_torsion_atom_site_label_2
    _geom_torsion_atom_site_label_3
    _geom_torsion_atom_site_label_4
    _geom_torsion_site_symmetry_1
    _geom_torsion_site_symmetry_2
    _geom_torsion_site_symmetry_3
    _geom_torsion_site_symmetry_4
    _geom_torsion
    _geom_torsion_publ_flag
    N1 C1 C2 N2 . . . . -0.1(3) ?
    N2 C4 C5 C5 . . . 2_865 61.3(4) ?
    C5A C4 C5 C5 . . . 2_865 -32.3(8) ?
    N2 C4 C5A C5A . . . 2_865 -68.5(14) ?
    C5 C4 C5A C5A . . . 2_865 32.3(9) ?
    C6 C6 C7 N4 2_657 . . . 173.50(19) ?
    N3 C9 C10 N4 . . . . -0.6(3) ?
    C16 C11 C12 C13 . . . . -1.0(3) ?
    C11 C11 C12 C13 2_666 . . . 179.5(2) ?
    C11 C12 C13 C14 . . . . 0.2(3) ?
    C12 C13 C14 C15 . . . . 0.7(3) ?
    C12 C13 C14 C17 . . . . -179.23(19) ?
    C13 C14 C15 C16 . . . . -0.8(3) ?
    C17 C14 C15 C16 . . . . 179.08(19) ?
    C14 C15 C16 C11 . . . . 0.1(3) ?
    C12 C11 C16 C15 . . . . 0.8(3) ?
    C11 C11 C16 C15 2_666 . . . -179.6(2) ?
    C15 C14 C17 O2 . . . . 1.4(3) ?
    C13 C14 C17 O2 . . . . -178.69(19) ?
    C15 C14 C17 O1 . . . . -178.55(18) ?
    C13 C14 C17 O1 . . . . 1.3(3) ?
    N2 C3 N1 C1 . . . . 0.0(2) ?
    N2 C3 N1 Ag1 . . . . 178.97(13) ?
    C2 C1 N1 C3 . . . . 0.1(3) ?
    C2 C1 N1 Ag1 . . . . -178.88(15) ?
    N3 Ag1 N1 C3 . . . . 177.4(3) ?
    N3 Ag1 N1 C1 . . . . -3.9(5) ?
    N1 C3 N2 C2 . . . . -0.1(2) ?
    N1 C3 N2 C4 . . . . 179.42(18) ?
    C1 C2 N2 C3 . . . . 0.1(2) ?
    C1 C2 N2 C4 . . . . -179.36(19) ?
    C5 C4 N2 C3 . . . . -121.4(2) ?
    C5A C4 N2 C3 . . . . -82.8(6) ?
    C5 C4 N2 C2 . . . . 58.1(3) ?
    C5A C4 N2 C2 . . . . 96.6(6) ?
    N4 C8 N3 C9 . . . . -0.2(2) ?
    N4 C8 N3 Ag1 . . . . -178.33(13) ?
    C10 C9 N3 C8 . . . . 0.5(3) ?
    C10 C9 N3 Ag1 . . . . 178.52(15) ?
    N1 Ag1 N3 C8 . . . . 12.2(5) ?
    N1 Ag1 N3 C9 . . . . -165.4(3) ?
    N3 C8 N4 C10 . . . . -0.1(2) ?
    N3 C8 N4 C7 . . . . -179.62(18) ?
    C9 C10 N4 C8 . . . . 0.4(2) ?
    C9 C10 N4 C7 . . . . 179.93(19) ?
    C6 C7 N4 C8 . . . . 64.4(3) ?
    C6 C7 N4 C10 . . . . -115.0(2) ?
loop_
    _geom_hbond_atom_site_label_D
    _geom_hbond_atom_site_label_H
    _geom_hbond_atom_site_label_A
    _geom_hbond_site_symmetry_A
    _geom_hbond_distance_DH
    _geom_hbond_distance_HA
    _geom_hbond_distance_DA
    _geom_hbond_angle_DHA
    O2W H2A O1 1_564 0.86(2) 1.99(2) 2.833(2) 166(3)
    O2W H2B O1 2_566 0.84(2) 1.95(2) 2.779(2) 169(3)
    O3W H3B O1 2_656 0.86(2) 2.05(2) 2.877(2) 160(2)
    O3W H3A O1W . 0.86(2) 2.02(2) 2.852(2) 161(2)
    O1W H1A O2W 1_645 0.84(2) 2.03(2) 2.802(2) 153(2)
