# Supplementary material for: catena-Poly[[[aqua­silver(I)]-μ-1,1′-(butane-1,4-di­yl)di-1H-imidazole-κ2 N 3:N 3′] hemi(biphenyl-4,4′-dicarboxyl­ate) dihydrate]
Source: Acta Crystallogr Sect E Struct Rep Online. 2009 Nov 7;65(Pt 12):m1519–20. doi: 10.1107/S1600536809045826 (PMC2971936; doi:10.1107/S1600536809045826)
Supplement: Supplementary file 2 [file e-65-m1519-Isup2.hkl]

#
# h,k,l, Fc-squared, Fo-squared, sigma(Fo-squared) and status flag
#
data_I
_shelx_title ' p-1 in P-1'
_shelx_refln_list_code          4
_shelx_F_calc_maximum      185.65
_exptl_crystal_F_000       482.00
_reflns_d_resolution_high  0.8206
 
loop_
 _symmetry_equiv_pos_as_xyz
 'x, y, z'
 '-x, -y, -z'
 
_cell_length_a     9.7685
_cell_length_b    10.0659
_cell_length_c    10.9224
_cell_angle_alpha  80.190
_cell_angle_beta   68.898
_cell_angle_gamma  74.775
 
_shelx_F_squared_multiplier     1.000
 
loop_
 _refln_index_h
 _refln_index_k
 _refln_index_l
 _refln_F_squared_calc
 _refln_F_squared_meas
 _refln_F_squared_sigma
 _refln_observed_status
   1   0   0     6543.76     6323.91     73.63 o
   2   0   0       61.87       63.42      1.04 o
   3   0   0      951.38      901.46     10.46 o
   4   0   0      614.98      630.44      6.64 o
   5   0   0       68.50       73.86      1.52 o
   6   0   0       26.13       25.81      1.56 o
   7   0   0      474.45      438.95      7.45 o
   8   0   0      406.46      395.28      7.27 o
   9   0   0      243.08      236.62      8.87 o
 -10   1   0        2.38        3.02      1.71 o
  -9   1   0      130.31      113.90      6.07 o
  -8   1   0      538.16      552.32     14.34 o
  -7   1   0     1317.86     1315.55     17.31 o
  -6   1   0     1002.55      996.42     13.33 o
  -5   1   0     2337.70     2389.04     22.68 o
  -4   1   0     6257.44     6330.36     57.17 o
  -3   1   0      525.42      505.16      5.42 o
  -2   1   0     1324.61     1397.13     22.05 o
  -1   1   0        4.27       -1.65      1.65 o
   0   1   0        2.20        4.88      0.30 o
   1   1   0      188.54      183.90      2.46 o
   2   1   0      971.53      939.54      8.97 o
   3   1   0     4079.89     4138.86     37.67 o
   4   1   0     2485.21     2481.66     23.10 o
   5   1   0     4105.03     4132.06     37.94 o
   6   1   0     3772.40     3874.23     44.70 o
   7   1   0      597.54      578.69      9.59 o
   8   1   0      106.31      102.56      3.30 o
   9   1   0       48.09       55.22      2.91 o
  10   1   0      317.80      292.71     10.48 o
  11   1   0       60.68       64.18      5.05 o
 -10   2   0      197.67      211.26      9.04 o
  -9   2   0      464.13      450.18     13.30 o
  -8   2   0      383.64      374.11     11.25 o
  -7   2   0      321.41      294.86      9.22 o
  -6   2   0        6.89        6.81      1.00 o
  -5   2   0      673.45      707.42      7.79 o
  -4   2   0       29.15       26.17      3.29 o
  -3   2   0     6980.20     7022.00     77.55 o
  -2   2   0    22339.31    21193.76    392.61 o
  -1   2   0    15786.50    15939.08    242.67 o
   0   2   0       17.51       12.88      0.82 o
   1   2   0     5233.55     5143.59     80.83 o
   2   2   0     3694.55     3793.98     41.43 o
   3   2   0      390.64      351.43      8.31 o
   4   2   0       21.36       16.41      0.71 o
   5   2   0        8.50        6.20      0.55 o
   6   2   0       36.45       30.20      1.88 o
   7   2   0       66.95       64.89      5.78 o
   8   2   0      108.54       99.09      3.31 o
   9   2   0      867.18      859.86     13.21 o
  10   2   0      168.10      167.28      4.85 o
  11   2   0      177.71      196.57      8.92 o
  -9   3   0       44.85       46.27      4.14 o
  -8   3   0      319.29      353.10     11.17 o
  -7   3   0      758.92      757.72     17.71 o
  -6   3   0      410.00      419.49     11.15 o
  -5   3   0      174.60      180.89      2.94 o
  -4   3   0     3064.25     3136.67     29.20 o
  -3   3   0     3006.75     3207.46     35.29 o
  -2   3   0     3158.66     3326.85     36.40 o
  -1   3   0       13.70       17.59      1.04 o
   0   3   0       95.85       99.38      2.53 o
   1   3   0       47.95       43.82      1.63 o
   2   3   0     1279.13     1327.16     21.23 o
   3   3   0     2269.78     2252.33     25.21 o
   4   3   0     1819.40     1748.82     20.03 o
   5   3   0     4748.13     4990.13     54.52 o
   6   3   0     2130.40     2040.72     25.01 o
   7   3   0      887.63      854.51     12.42 o
   8   3   0     1255.78     1243.89     17.21 o
   9   3   0      193.08      177.83      4.84 o
  10   3   0       39.85       37.80      2.46 o
  11   3   0        4.16        4.04      2.08 o
  -9   4   0       36.70       30.40      3.74 o
  -8   4   0       63.89       64.11      4.53 o
  -7   4   0        3.86        3.74      1.81 o
  -6   4   0       39.64       21.72      2.68 o
  -5   4   0       92.49       99.00      6.48 o
  -4   4   0     2939.25     2984.32     33.36 o
  -3   4   0     1502.68     1605.45     18.58 o
  -2   4   0      223.10      215.54      3.52 o
  -1   4   0     3321.30     3440.38     52.05 o
   0   4   0     4151.84     4302.86     64.75 o
   1   4   0     1497.00     1386.04     22.17 o
   2   4   0     6191.91     6485.04     97.18 o
   3   4   0     2184.37     2310.40     36.41 o
   4   4   0      119.41      110.11      3.67 o
   5   4   0       10.43       14.14      1.51 o
   6   4   0      248.58      239.27      6.56 o
   7   4   0      151.80      149.45      5.25 o
   8   4   0       69.18       59.43      3.49 o
   9   4   0      389.03      356.47      9.76 o
  10   4   0      689.26      689.53     15.73 o
  11   4   0      338.01      330.28     10.06 o
  -8   5   0       46.30       55.98      4.46 o
  -7   5   0       83.73       95.50      5.35 o
  -6   5   0      662.59      679.74     16.45 o
  -5   5   0     3730.79     3702.61     60.49 o
  -4   5   0      831.28      839.20     16.37 o
  -3   5   0      520.28      525.01      7.32 o
  -2   5   0      682.35      660.53      8.76 o
  -1   5   0       53.40       42.98      1.83 o
   0   5   0      285.31      378.22      7.46 o
   1   5   0      352.96      345.05      7.13 o
   2   5   0     3868.76     4172.21     63.71 o
   3   5   0     2321.52     2372.06     37.65 o
   4   5   0     1837.78     1774.56     29.33 o
   5   5   0     2918.57     2860.37     45.73 o
   6   5   0     1444.82     1543.09     26.83 o
   7   5   0     1162.54     1159.77     21.63 o
   8   5   0      203.32      201.30      6.76 o
   9   5   0      219.11      216.31      7.46 o
  10   5   0      279.83      271.05      8.87 o
  -8   6   0       28.12       25.47      3.57 o
  -7   6   0       19.92       13.60      2.58 o
  -6   6   0       23.43       18.90      2.63 o
  -5   6   0      397.31      389.91      9.83 o
  -4   6   0       21.98       20.73      2.13 o
  -3   6   0      566.46      605.33     13.18 o
  -2   6   0     2328.77     2469.08     28.44 o
  -1   6   0     2486.67     2758.78     42.88 o
   0   6   0     2511.80     2599.47     40.65 o
   1   6   0     2040.81     2102.27     33.59 o
   2   6   0      370.69      352.85      7.78 o
   3   6   0       61.38       49.42      2.58 o
   4   6   0      119.71      101.14      3.89 o
   5   6   0        0.81        1.29      0.87 o
   6   6   0      447.15      449.02     10.53 o
   7   6   0      269.50      255.67      7.70 o
   8   6   0      521.08      487.44     12.06 o
   9   6   0      403.37      395.14     10.90 o
  10   6   0       71.49       87.37      4.95 o
  -7   7   0      430.44      448.10     13.72 o
  -6   7   0      254.68      215.00      8.30 o
  -5   7   0      742.61      765.13     16.57 o
  -4   7   0      381.87      376.31     10.03 o
  -3   7   0       91.42       91.76      4.38 o
  -2   7   0       41.88       36.80      1.66 o
  -1   7   0        2.64        3.05      0.71 o
   0   7   0        3.81        3.32      0.92 o
   1   7   0      403.87      397.74      8.65 o
   2   7   0      388.32      361.08      8.30 o
   3   7   0     1184.05     1192.82     21.18 o
   4   7   0     1480.24     1545.47     26.75 o
   5   7   0     1611.70     1731.58     29.97 o
   6   7   0      199.71      196.02      6.47 o
   7   7   0      863.53      905.96     18.53 o
   8   7   0      843.56      798.60     17.29 o
   9   7   0      242.19      224.51      7.98 o
  10   7   0       99.22      103.72      5.57 o
  -6   8   0       99.72       99.58      5.72 o
  -5   8   0        8.60       11.05      2.11 o
  -4   8   0       99.50      100.57      4.98 o
  -3   8   0      193.11      208.83      7.36 o
  -2   8   0      331.01      357.38     10.11 o
  -1   8   0      746.96      781.25     11.11 o
   0   8   0      644.83      662.80     13.01 o
   1   8   0      644.00      622.25     12.53 o
   2   8   0       93.91      106.47      4.14 o
   3   8   0      833.22      829.56     16.18 o
   4   8   0       17.71       16.00      1.91 o
   5   8   0      539.06      574.31     12.91 o
   6   8   0        0.45        2.23      1.24 o
   7   8   0        8.00       11.87      2.06 o
   8   8   0      190.57      197.16      7.31 o
   9   8   0      226.04      222.82      8.25 o
  -4   9   0      124.33      133.57      6.22 o
  -3   9   0      253.81      243.93      8.62 o
  -2   9   0       11.98        9.04      1.96 o
  -1   9   0        5.76        2.06      1.24 o
   0   9   0      102.09       83.57      2.85 o
   1   9   0      100.27      109.19      4.29 o
   2   9   0       38.04       37.65      2.68 o
   3   9   0       66.04       66.07      3.52 o
   4   9   0     1143.90     1148.58     21.77 o
   5   9   0     1450.71     1470.46     27.08 o
   6   9   0     1126.53     1103.79     21.95 o
   7   9   0      504.68      481.47     12.39 o
   8   9   0      101.74      107.06      5.45 o
   9   9   0      176.31      189.36      7.75 o
  -4  10   0        2.24        0.79      1.49 o
  -3  10   0      212.70      216.56      8.52 o
  -2  10   0       73.34       79.67      5.00 o
  -1  10   0       38.97       51.67      4.01 o
   1  10   0      592.58      617.32     13.35 o
   2  10   0      577.48      594.58     13.20 o
   3  10   0      101.98      101.89      4.63 o
   4  10   0       76.66       70.55      4.06 o
   5  10   0       61.20       53.21      3.54 o
   6  10   0        6.67        7.36      1.83 o
   7  10   0       86.16       74.74      4.46 o
   8  10   0       22.38       24.50      3.02 o
  -2  11   0       21.02       19.72      3.02 o
  -1  11   0       11.78        8.35      2.16 o
   0  11   0        6.92        7.83      2.06 o
   1  11   0        6.49        5.67      1.61 o
   2  11   0      326.87      340.74      9.44 o
   3  11   0      311.75      331.94      9.54 o
   4  11   0      367.22      378.37     10.60 o
   5  11   0      383.24      418.03     11.52 o
   6  11   0      225.83      224.19      8.08 o
   2  12   0      236.27      226.59      9.14 o
   3  12   0      217.31      219.33      8.89 o
  -6 -11   1      186.28      186.94      5.22 o
  -5 -11   1      132.60      129.75      4.25 o
  -4 -11   1       43.72       40.62      2.38 o
  -3 -11   1      119.03      114.82      7.06 o
  -2 -11   1       13.97       14.54      2.68 o
  -1 -11   1        0.25        0.47      1.24 o
   0 -11   1       82.05       84.20      5.28 o
   1 -11   1       96.35      111.35      6.27 o
   2 -11   1       91.83       83.38      5.40 o
  -7 -10   1       47.90       52.99      3.84 o
  -6 -10   1        8.55        6.91      1.86 o
  -5 -10   1       90.25       89.75      4.68 o
  -4 -10   1      465.44      462.43      8.50 o
  -3 -10   1      691.66      708.73     15.75 o
  -2 -10   1        3.80        7.51      1.23 o
  -1 -10   1      305.24      310.57     10.06 o
   0 -10   1      411.44      432.00     12.53 o
   1 -10   1      119.35      139.59      6.59 o
   2 -10   1      230.95      222.85      8.69 o
   3 -10   1      103.11      101.42      5.75 o
   4 -10   1       39.89       44.37      4.09 o
  -8  -9   1      417.45      437.97     12.36 o
  -7  -9   1      482.15      499.53     12.98 o
  -6  -9   1      328.52      324.88      9.51 o
  -5  -9   1      775.48      769.24     16.55 o
  -4  -9   1      431.55      424.71     10.65 o
  -3  -9   1        0.97        1.93      1.02 o
  -2  -9   1       52.77       46.05      2.20 o
  -1  -9   1        1.01        1.04      0.71 o
   0  -9   1       10.32        9.69      2.01 o
   1  -9   1      456.42      456.65     12.44 o
   2  -9   1      493.35      495.83     13.33 o
   3  -9   1      447.66      463.85     12.86 o
   4  -9   1      222.32      241.45      8.77 o
  -9  -8   1       16.44       14.42      2.65 o
  -8  -8   1        2.56        0.57      1.36 o
  -7  -8   1       24.94       25.07      2.77 o
  -6  -8   1      355.79      347.30      9.69 o
  -5  -8   1        3.45        4.06      1.34 o
  -4  -8   1        1.42        2.87      1.16 o
  -3  -8   1     1656.37     1717.22     29.55 o
  -2  -8   1     2708.44     2853.70     45.93 o
  -1  -8   1     1227.44     1283.93     22.44 o
   0  -8   1      391.88      407.85      8.36 o
   1  -8   1      761.77      775.29     17.19 o
   2  -8   1      807.87      796.44     17.66 o
   3  -8   1       78.92       77.07      4.36 o
   4  -8   1        0.56        0.84      1.16 o
   5  -8   1        2.94        1.91      1.34 o
  -9  -7   1      190.37      196.07      7.65 o
  -8  -7   1      496.97      494.94     12.78 o
  -7  -7   1     2222.81     2307.46     39.83 o
  -6  -7   1     1472.48     1429.27     26.26 o
  -5  -7   1     1073.80     1105.40     20.81 o
  -4  -7   1      105.30      101.99      4.19 o
  -3  -7   1      259.86      243.38      6.64 o
  -2  -7   1       96.63       81.47      3.37 o
  -1  -7   1      151.04      153.51      4.63 o
   0  -7   1      269.38      246.73      4.67 o
   1  -7   1      572.15      577.08      8.47 o
   2  -7   1     1173.22     1227.52     23.76 o
   3  -7   1      870.98      930.24     19.25 o
   4  -7   1      366.65      386.27     10.43 o
   5  -7   1      401.67      393.63     10.60 o
   7  -7   1      220.19      193.25      8.22 o
 -10  -6   1      163.61      165.01      7.08 o
  -9  -6   1      293.00      286.12      9.31 o
  -8  -6   1        5.67        2.75      1.59 o
  -7  -6   1       24.31       23.66      2.53 o
  -6  -6   1        9.12        8.45      1.63 o
  -5  -6   1      427.87      423.90      9.96 o
  -4  -6   1     2575.23     2735.04     44.07 o
  -3  -6   1     1494.07     1456.69     24.82 o
  -2  -6   1     1675.79     1718.01     28.29 o
  -1  -6   1     4364.32     4393.33     67.16 o
   0  -6   1     2929.49     3057.23     47.26 o
   1  -6   1     2017.46     2156.67     25.04 o
   2  -6   1       11.89       10.59      0.89 o
   3  -6   1       81.11       77.66      3.79 o
   4  -6   1        1.67        3.99      1.34 o
   5  -6   1        4.51       10.33      1.81 o
   7  -6   1      318.61      293.89     10.21 o
   8  -6   1      280.13      293.45     10.70 o
 -10  -5   1      439.51      400.61     11.52 o
  -9  -5   1      769.43      743.53     16.72 o
  -8  -5   1     1396.41     1356.31     25.59 o
  -7  -5   1       62.59       72.76      3.91 o
  -6  -5   1      886.58      937.02     18.13 o
  -5  -5   1     1362.35     1449.46     25.29 o
  -4  -5   1      709.39      701.22     13.60 o
  -3  -5   1      147.86      149.52      4.48 o
  -2  -5   1        2.88        2.01      0.87 o
  -1  -5   1       86.02       86.23      2.92 o
   0  -5   1      239.77      246.65      4.14 o
   1  -5   1       72.50       44.42      2.49 o
   2  -5   1     1849.39     2059.50     23.63 o
   3  -5   1      643.47      668.54      8.77 o
   4  -5   1     1381.73     1411.46     25.54 o
   5  -5   1      413.75      421.99     10.16 o
   6  -5   1     1661.19     1590.28     30.75 o
   7  -5   1      183.04      197.28      7.88 o
   8  -5   1        0.12       -1.14      1.14 o
   9  -5   1        7.16       11.94      2.82 o
 -10  -4   1      223.68      215.37      7.78 o
  -9  -4   1      153.01      141.22      5.95 o
  -8  -4   1       82.82       77.46      4.11 o
  -7  -4   1        0.47        0.10      1.04 o
  -6  -4   1      599.84      607.09     12.83 o
  -5  -4   1      592.36      550.88     11.44 o
  -4  -4   1      815.27      742.59     13.97 o
  -3  -4   1     5082.17     5456.76     82.76 o
  -2  -4   1     8083.05     8443.69    126.06 o
  -1  -4   1     6557.59     6789.37    101.42 o
   0  -4   1     8968.97     9254.45    141.27 o
   1  -4   1     1832.27     1821.25     20.68 o
   2  -4   1      292.68      274.92      4.12 o
   3  -4   1       36.19       33.50      1.14 o
   4  -4   1        9.57       11.19      1.67 o
   5  -4   1      316.39      287.08      7.38 o
   6  -4   1      540.70      523.87     17.09 o
   7  -4   1      383.15      396.47     11.59 o
   8  -4   1      240.33      254.38      9.26 o
   9  -4   1      197.04      231.37      9.41 o
 -10  -3   1       70.06       70.43      3.22 o
  -9  -3   1      150.92      147.34      9.77 o
  -8  -3   1      514.37      525.33      9.24 o
  -7  -3   1     2103.39     2142.83     26.90 o
  -6  -3   1     1386.16     1348.29     23.81 o
  -5  -3   1      945.28      930.53     17.04 o
  -4  -3   1      780.08      773.60     14.17 o
  -3  -3   1     6267.72     6758.60    101.52 o
  -2  -3   1       67.97       68.82      2.50 o
  -1  -3   1       28.56       31.56      1.49 o
   0  -3   1      604.68      646.42      7.93 o
   1  -3   1     5436.20     5789.82     62.84 o
   2  -3   1     1181.68     1159.78     13.39 o
   3  -3   1     4401.24     4584.53     49.80 o
   4  -3   1     8712.24     9115.99     98.89 o
   5  -3   1     1881.88     1881.28     23.42 o
   6  -3   1        1.18        2.28      0.78 o
   7  -3   1      641.48      642.16     15.68 o
   8  -3   1       10.51       10.70      2.28 o
   9  -3   1        0.45        0.17      1.16 o
  10  -3   1        0.16       -1.29      1.29 o
 -10  -2   1      285.85      268.36      6.55 o
  -9  -2   1       36.51       36.83      2.29 o
  -8  -2   1       14.79       14.66      2.03 o
  -7  -2   1      104.32       93.66      3.12 o
  -6  -2   1      166.45      147.11      4.41 o
  -5  -2   1      938.74      900.50     12.28 o
  -4  -2   1    11341.33    11442.67    377.75 o
  -3  -2   1    15030.51    14740.76    227.11 o
  -2  -2   1    10570.73    10240.69    162.50 o
  -1  -2   1     3150.18     3182.87     48.11 o
   0  -2   1     4430.34     4529.93     65.17 o
   1  -2   1      917.71     1049.46     11.91 o
   2  -2   1     1702.06     1722.55     19.19 o
   3  -2   1      588.65      631.16      7.67 o
   4  -2   1      968.07      938.98      9.54 o
   5  -2   1      657.68      650.10      7.21 o
   6  -2   1      782.40      825.61      9.07 o
   7  -2   1      256.05      253.71      8.27 o
   8  -2   1      107.79      113.65      5.65 o
   9  -2   1      297.86      295.38     10.23 o
  10  -2   1      328.01      341.04     11.77 o
 -10  -1   1      225.39      242.05      9.61 o
  -9  -1   1      267.44      252.15      6.55 o
  -8  -1   1     1679.44     1683.52     22.12 o
  -7  -1   1     1460.43     1400.70     18.50 o
  -6  -1   1     2499.27     2462.61     29.66 o
  -5  -1   1     1370.87     1318.92     21.55 o
  -4  -1   1     2820.30     2895.81     48.07 o
  -3  -1   1       33.89       27.46      2.96 o
  -2  -1   1      145.18      143.78      2.69 o
  -1  -1   1      610.55      617.87      7.24 o
   0  -1   1     1633.22     1733.94     23.58 o
   1  -1   1     3964.59     4031.71     64.04 o
   2  -1   1    34466.11    22292.62   2666.08 o
   3  -1   1     4918.62     4833.53     43.72 o
   4  -1   1       14.42        8.88      1.19 o
   5  -1   1      495.74      450.42      5.36 o
   6  -1   1     2263.10     2343.79     22.49 o
   7  -1   1      132.48      135.11      5.62 o
   8  -1   1      370.19      379.93     11.05 o
   9  -1   1      138.21      129.38      6.32 o
  10  -1   1        3.73        5.65      2.01 o
 -10   0   1      214.49      189.85      8.40 o
  -9   0   1       19.42       18.23      2.97 o
  -8   0   1        3.74        4.48      1.71 o
  -7   0   1      134.12      125.24      3.57 o
  -6   0   1     1165.38     1158.37     15.39 o
  -5   0   1     1814.86     1868.76     22.69 o
  -4   0   1     3125.78     2938.90     33.87 o
  -3   0   1     6860.10     6487.78     71.79 o
  -2   0   1      611.32      582.03      7.52 o
  -1   0   1     1774.73     1812.29     20.56 o
   0   0   1     3264.31     3040.90     50.78 o
   1   0   1     2549.15     2358.66     37.65 o
   2   0   1      958.38     1020.61     21.75 o
   3   0   1        1.30        2.90      0.36 o
   4   0   1        1.57        0.67      0.40 o
   5   0   1       12.58       12.72      2.30 o
   6   0   1      965.44      947.43     12.33 o
   7   0   1      713.78      688.91     10.04 o
   8   0   1      755.15      773.97     17.89 o
   9   0   1      583.29      577.88     15.26 o
  10   0   1      153.35      153.07      7.33 o
  11   0   1       27.34       33.81      4.11 o
 -10   1   1       42.98       58.93      4.73 o
  -9   1   1      253.00      246.16      9.29 o
  -8   1   1      736.40      741.06     11.56 o
  -7   1   1     1699.51     1751.11     22.38 o
  -6   1   1     1825.12     1800.56     22.43 o
  -5   1   1     1799.89     1771.37     21.62 o
  -4   1   1      911.60      945.69      9.61 o
  -3   1   1      305.92      302.70      3.57 o
  -2   1   1      107.08      100.54      1.49 o
  -1   1   1      963.08      963.96     11.22 o
   0   1   1     1115.83     1165.62     15.79 o
   1   1   1     7583.33     7405.27    150.59 o
   2   1   1     2707.94     2859.10     25.98 o
   3   1   1     7464.02     7300.47     68.76 o
   4   1   1     4947.31     4970.97     45.06 o
   5   1   1     1595.25     1610.34     15.59 o
   6   1   1     1854.44     1945.04     18.82 o
   7   1   1      892.81      880.27     12.27 o
   8   1   1      310.14      284.93      6.38 o
   9   1   1        1.34        0.77      1.39 o
  10   1   1        6.70       12.83      2.72 o
  11   1   1      314.18      322.28     11.67 o
  -9   2   1        6.51        3.62      1.91 o
  -8   2   1        0.49        0.87      1.29 o
  -7   2   1      164.11      156.53      4.04 o
  -6   2   1      241.19      231.01      4.83 o
  -5   2   1      947.84      919.18     12.33 o
  -4   2   1      143.54      103.17      1.90 o
  -3   2   1       70.47       58.24      2.05 o
  -2   2   1    14800.96    14002.03    204.94 o
  -1   2   1    28117.28    21326.58    324.93 o
   0   2   1     1261.86     1335.19     14.97 o
   1   2   1      816.29      866.08     14.47 o
   2   2   1     3231.22     3277.80     35.67 o
   3   2   1      413.33      451.60      6.67 o
   4   2   1       56.75       53.45      1.26 o
   5   2   1      176.08      172.91      3.08 o
   6   2   1      144.65      154.64      6.12 o
   7   2   1     1457.29     1502.03     19.20 o
   8   2   1      944.67      928.63     13.30 o
   9   2   1      498.36      492.79     12.75 o
  10   2   1       38.81       35.15      3.77 o
  11   2   1      311.87      341.75     12.16 o
  -9   3   1      358.25      367.02     12.09 o
  -8   3   1      839.04      866.79     20.46 o
  -7   3   1      629.43      663.86     16.23 o
  -6   3   1      817.70      840.38     11.93 o
  -5   3   1     1807.31     1879.49     22.91 o
  -4   3   1       39.35       51.27      1.39 o
  -3   3   1      478.04      496.29      5.64 o
  -2   3   1      101.33      133.45      3.44 o
  -1   3   1     2606.17     2727.17     41.52 o
   1   3   1     3742.03     3830.44     41.66 o
   2   3   1     8866.86     8861.17    102.00 o
   3   3   1     1927.24     1825.54     20.68 o
   4   3   1     6199.68     6304.43    123.86 o
   5   3   1     5688.86     5992.20     54.48 o
   6   3   1       16.29        8.52      1.04 o
   7   3   1      279.02      242.36      5.04 o
   8   3   1       46.28       46.95      2.46 o
   9   3   1       27.05       25.51      2.11 o
  10   3   1        1.31        4.63      3.31 o
  11   3   1       23.58       17.07      3.25 o
  -9   4   1       15.85       18.28      3.25 o
  -8   4   1        1.72        3.17      1.61 o
  -7   4   1       24.04       22.62      2.90 o
  -6   4   1       83.87       90.47      4.83 o
  -5   4   1      239.44      234.78      4.64 o
  -4   4   1     2955.66     2991.99     28.23 o
  -3   4   1     6715.37     7069.18     76.52 o
  -2   4   1      960.94      904.40     15.19 o
  -1   4   1       49.97       24.45      1.36 o
   0   4   1     1933.50     1989.73     31.04 o
   1   4   1      555.93      533.86      9.64 o
   2   4   1       82.40       70.56      1.80 o
   3   4   1      912.56      913.02     17.55 o
   4   4   1       99.75      102.40      2.38 o
   5   4   1       43.13       36.04      3.15 o
   6   4   1      239.12      243.97      4.31 o
   7   4   1      450.50      478.94     10.65 o
   8   4   1      543.57      554.62     12.29 o
   9   4   1      673.19      660.16     10.91 o
  10   4   1      843.80      871.69     13.83 o
  11   4   1      446.36      453.70     12.01 o
  -8   5   1      424.40      438.59     13.50 o
  -7   5   1      143.04      149.85      6.81 o
  -6   5   1       97.01      104.66      5.28 o
  -5   5   1      163.52      157.90      6.17 o
  -4   5   1      590.20      583.13      9.64 o
  -3   5   1       57.51       61.59      1.91 o
  -2   5   1       38.89       38.84      1.91 o
  -1   5   1     1040.44     1067.79     17.96 o
   0   5   1      366.39      332.07      6.89 o
   1   5   1     4187.36     4674.36     70.85 o
   2   5   1      837.99      737.41     13.25 o
   3   5   1     2449.30     2415.99     27.56 o
   4   5   1     1915.86     1981.62     38.67 o
   5   5   1      867.63      793.39     10.56 o
   6   5   1     1081.84     1087.79     13.88 o
   7   5   1      632.17      670.87     13.90 o
   8   5   1      280.90      254.26      7.48 o
   9   5   1       14.85       12.91      2.13 o
  10   5   1        0.06        0.35      1.19 o
  11   5   1      144.61      140.46      6.22 o
  -7   6   1        1.29       -0.35      1.34 o
  -6   6   1      312.47      308.26     10.06 o
  -5   6   1      678.66      642.93     15.53 o
  -4   6   1       12.42       16.28      1.91 o
  -3   6   1      808.02      792.19     10.65 o
  -2   6   1      908.94      933.28     16.37 o
  -1   6   1      464.13      452.36      9.07 o
   0   6   1      375.25      317.33      6.99 o
   1   6   1     3611.33     3964.48     60.96 o
   2   6   1     2472.89     2740.69     43.18 o
   3   6   1      674.71      684.25     13.08 o
   4   6   1       67.71       69.91      3.15 o
   5   6   1      156.31      175.16      5.47 o
   6   6   1      204.73      206.05      6.32 o
   7   6   1     1076.17     1112.23     20.98 o
   8   6   1     1368.38     1372.07     25.44 o
   9   6   1     1219.20     1224.20     23.76 o
  10   6   1      531.56      575.18     14.14 o
  -7   7   1      318.80      330.61     11.37 o
  -6   7   1      447.62      410.99     12.44 o
  -5   7   1       99.69       78.33      4.56 o
  -4   7   1      245.48      236.50      7.36 o
  -3   7   1      179.48      170.95      5.97 o
  -2   7   1       18.11       17.59      3.72 o
  -1   7   1        7.78        8.65      1.24 o
   0   7   1      383.59      417.13      8.89 o
   1   7   1     1158.56     1201.61     20.86 o
   2   7   1     1331.79     1320.39     22.79 o
   3   7   1     1411.16     1379.72     23.88 o
   4   7   1     1366.23     1407.99     24.65 o
   5   7   1      881.61      904.55     17.46 o
   6   7   1      259.87      241.65      7.21 o
   7   7   1     1008.19     1027.29     20.09 o
   8   7   1      116.69      115.02      5.23 o
   9   7   1       68.55       58.07      3.84 o
  10   7   1      125.81      122.70      5.90 o
  -6   8   1        1.88        5.25      1.73 o
  -4   8   1      464.19      467.50     12.04 o
  -3   8   1      662.81      695.52     15.80 o
  -2   8   1      418.34      385.03     10.43 o
  -1   8   1     1843.32     1942.81     32.05 o
   0   8   1     1359.11     1412.62     24.35 o
   1   8   1      189.04      180.22      5.43 o
   2   8   1       93.86       92.89      3.84 o
   3   8   1       10.63       13.48      1.76 o
   4   8   1       32.43       31.61      2.48 o
   5   8   1       14.51       15.68      2.06 o
   6   8   1     2190.88     2189.12     37.50 o
   7   8   1     1812.56     1820.89     32.50 o
   8   8   1      204.57      192.43      7.04 o
   9   8   1      509.84      521.97     13.48 o
  10   8   1      213.90      240.44      8.72 o
  -4   9   1       10.99        9.24      1.98 o
  -3   9   1        3.04        7.06      1.81 o
  -2   9   1        5.64        3.69      1.36 o
  -1   9   1       23.64       24.55      2.65 o
   0   9   1      150.43      157.55      5.23 o
   1   9   1       90.98      107.61      4.34 o
   2   9   1     1005.60      987.46     18.78 o
   3   9   1      810.01      838.75     16.77 o
   4   9   1      524.64      520.68     12.06 o
   5   9   1      296.84      312.62      8.87 o
   6   9   1      614.63      657.94     14.89 o
   7   9   1      358.95      336.77      9.81 o
   8   9   1       94.32       91.11      4.93 o
   9   9   1       22.33       21.45      2.97 o
  -3  10   1      240.59      240.51      8.82 o
  -2  10   1      408.79      387.56     11.64 o
  -1  10   1      317.97      288.15      9.61 o
   1  10   1        7.14       11.27      1.76 o
   2  10   1      156.14      160.30      5.75 o
   3  10   1      121.21      114.20      4.86 o
   4  10   1      137.85      122.92      5.28 o
   5  10   1      126.00      116.13      5.33 o
   6  10   1      224.46      220.87      7.68 o
   7  10   1      197.75      219.50      7.88 o
   8  10   1      684.56      670.92     16.23 o
  -2  11   1        0.39        1.34      1.41 o
  -1  11   1       41.27       39.56      3.79 o
   0  11   1       10.46       12.11      2.28 o
   2  11   1      116.24      106.64      4.88 o
   3  11   1      494.61      508.82     12.53 o
   4  11   1      923.94      960.48     19.87 o
   5  11   1      640.30      612.21     14.71 o
   6  11   1      119.07      115.14      5.62 o
   7  11   1      192.85      202.24      7.78 o
   1  12   1      180.52      177.39      7.93 o
   3  12   1       13.37        8.74      2.03 o
   4  12   1        5.06        4.24      1.59 o
  -5 -11   2       82.49       75.51      3.95 o
  -4 -11   2        0.25        1.26      0.85 o
  -3 -11   2       17.66       16.21      1.73 o
  -2 -11   2       75.74       76.62      5.03 o
  -1 -11   2      327.78      330.83     11.10 o
   0 -11   2        4.00        8.57      2.38 o
   1 -11   2      153.77      177.94      8.05 o
  -6 -10   2      429.09      442.82     12.14 o
  -5 -10   2      332.28      334.07      7.06 o
  -4 -10   2      959.85      969.49     14.38 o
  -3 -10   2     1002.23     1017.09     21.90 o
  -2 -10   2      675.53      683.66     11.00 o
  -1 -10   2      187.73      187.35      7.60 o
   0 -10   2      154.83      147.74      6.76 o
   1 -10   2       64.11       59.58      4.36 o
   2 -10   2        2.32        2.23      1.26 o
   3 -10   2      216.15      224.73      9.02 o
  -7  -9   2      122.71      128.15      5.97 o
  -6  -9   2       51.48       48.06      3.49 o
  -5  -9   2      377.95      355.43      7.02 o
  -4  -9   2        8.64        5.16      1.07 o
  -3  -9   2        7.88        8.60      1.23 o
  -2  -9   2        9.39        7.85      1.15 o
  -1  -9   2      440.04      442.62      7.73 o
   0  -9   2      786.39      795.10     18.16 o
   1  -9   2      347.80      357.24     10.80 o
   2  -9   2      115.28      135.70      6.32 o
   3  -9   2      404.54      401.65     11.96 o
   4  -9   2      277.48      271.33      9.54 o
   5  -9   2       90.63       92.10      5.40 o
  -8  -8   2       71.71       74.24      4.56 o
  -7  -8   2      222.18      224.48      7.90 o
  -6  -8   2      493.23      492.79     12.39 o
  -5  -8   2     2581.82     2626.68     31.49 o
  -4  -8   2     1319.19     1291.16     17.33 o
  -3  -8   2      835.34      873.31     12.40 o
  -2  -8   2      119.39      119.36      3.35 o
  -1  -8   2     1102.73     1111.24     14.86 o
   0  -8   2       42.58       39.68      1.93 o
   1  -8   2      203.76      209.64      7.38 o
   2  -8   2        0.00       -0.84      0.84 o
   3  -8   2        0.32        0.35      1.07 o
   4  -8   2      200.70      185.39      7.21 o
   5  -8   2      228.56      223.17      8.13 o
   6  -8   2      125.66      114.37      5.70 o
  -9  -7   2      279.28      294.49      9.93 o
  -8  -7   2      396.15      410.89     11.62 o
  -7  -7   2      633.85      615.95     14.57 o
  -6  -7   2      789.96      790.45     16.87 o
  -5  -7   2       47.27       45.62      2.01 o
  -4  -7   2       21.17       21.89      3.20 o
  -3  -7   2      754.46      739.38     10.56 o
  -2  -7   2      450.73      455.15      7.31 o
  -1  -7   2      521.78      528.42      8.07 o
   0  -7   2     1048.69     1069.36     23.79 o
   1  -7   2     2163.07     2225.16     39.14 o
   2  -7   2     1467.93     1513.44     28.41 o
   3  -7   2      503.81      519.91     12.81 o
   4  -7   2      630.39      647.27     15.04 o
   5  -7   2       83.71       82.94      4.58 o
   6  -7   2       63.27       69.71      4.21 o
  -9  -6   2        5.10        6.27      1.93 o
  -8  -6   2      238.44      206.40      7.58 o
  -7  -6   2      437.13      424.47     11.15 o
  -6  -6   2      745.94      752.13     15.95 o
  -5  -6   2      228.61      235.38      4.67 o
  -4  -6   2     4031.05     4191.20     47.11 o
  -3  -6   2     3053.57     3176.45     36.19 o
  -2  -6   2     1516.20     1446.71     17.73 o
  -1  -6   2      229.03      219.45     11.10 o
   0  -6   2     1459.47     1500.79     18.15 o
   1  -6   2       93.90       90.55      2.37 o
   2  -6   2       51.33       47.29      3.05 o
   3  -6   2       67.87       55.12      3.32 o
   4  -6   2      446.58      438.34     10.97 o
   5  -6   2      629.60      615.11     14.10 o
   6  -6   2      459.36      441.68     11.22 o
   7  -6   2        7.02        5.55      1.83 o
   8  -6   2      225.71      219.40      9.07 o
 -10  -5   2      103.14      104.56      5.60 o
  -9  -5   2      895.39      900.11     19.59 o
  -8  -5   2     1937.93     1867.43     33.71 o
  -7  -5   2      993.87     1015.30     20.31 o
  -6  -5   2      483.63      454.29     10.92 o
  -5  -5   2      641.92      665.60     11.69 o
  -4  -5   2       71.99       63.91      2.07 o
  -3  -5   2       27.30       28.48      1.34 o
  -2  -5   2     1654.84     1695.40     20.02 o
  -1  -5   2     1765.49     1796.65     20.99 o
   0  -5   2     3423.60     3516.80     39.13 o
   1  -5   2     4482.28     4754.03     52.17 o
   2  -5   2     3571.41     3719.73     41.15 o
   3  -5   2     1106.08     1089.20     20.66 o
   4  -5   2      199.37      184.82      5.99 o
   5  -5   2      102.60      105.90      4.46 o
   6  -5   2      193.91      203.53      6.74 o
   7  -5   2       57.45       57.82      4.11 o
   8  -5   2       52.45       44.59      3.89 o
   9  -5   2        0.63       -1.09      1.09 o
 -10  -4   2       54.53       52.94      3.94 o
  -9  -4   2      167.41      147.86      6.22 o
  -8  -4   2       37.49       38.02      3.10 o
  -7  -4   2      128.34      114.15      4.90 o
  -6  -4   2     2780.57     2840.13     46.57 o
  -5  -4   2     3186.58     3214.78     51.38 o
  -4  -4   2     1519.59     1494.67     17.85 o
  -3  -4   2     2597.13     2602.16     29.45 o
  -2  -4   2     2791.77     2855.50     31.99 o
  -1  -4   2     2927.73     2973.69     33.15 o
   0  -4   2       82.01       62.95      1.69 o
   1  -4   2      613.06      728.68      9.14 o
   2  -4   2        0.28        2.17      0.44 o
   3  -4   2      281.25      271.89      3.98 o
   4  -4   2      281.28      292.11      7.56 o
   5  -4   2       54.84       50.91      2.95 o
   6  -4   2      688.99      675.21     14.34 o
   7  -4   2      580.19      602.45     15.33 o
   8  -4   2       39.29       43.60      3.79 o
   9  -4   2      123.25      123.91      6.61 o
 -10  -3   2     1552.90     1530.04     29.31 o
  -9  -3   2      480.05      468.68     12.14 o
  -8  -3   2      320.79      292.63      8.62 o
  -7  -3   2      944.81      956.15     18.85 o
  -6  -3   2     1421.66     1418.64     25.34 o
  -5  -3   2        4.04        2.68      1.07 o
  -4  -3   2       25.98       24.46      1.07 o
  -3  -3   2      756.15      738.30      9.40 o
  -2  -3   2     3177.95     3505.67     38.60 o
  -1  -3   2     4451.46     4737.72     51.49 o
   0  -3   2     5018.98     5103.62     66.29 o
   1  -3   2     2345.60     2404.03     26.69 o
   2  -3   2      984.13     1028.82     12.01 o
   3  -3   2     1526.28     1480.94     19.28 o
   4  -3   2     2527.80     2583.23     95.41 o
   5  -3   2      869.48      879.01     16.84 o
   6  -3   2      386.90      389.43     10.05 o
   7  -3   2       17.26       14.62      2.33 o
   8  -3   2       14.73       14.17      2.53 o
   9  -3   2       16.82       16.84      2.92 o
  10  -3   2       66.28       59.60      4.95 o
 -10  -2   2        8.49        8.76      2.20 o
  -9  -2   2        0.07        1.75      3.00 o
  -8  -2   2      272.69      263.88      6.04 o
  -7  -2   2      704.65      679.46     10.81 o
  -6  -2   2     1145.30     1080.69     14.93 o
  -5  -2   2     1445.53     1420.35     18.24 o
  -4  -2   2     5270.07     5630.19     92.97 o
  -3  -2   2      940.75      817.31     10.00 o
  -2  -2   2     1401.08     1425.87     16.37 o
  -1  -2   2     4791.50     4902.04     53.06 o
   0  -2   2      505.55      532.65      6.65 o
   1  -2   2      365.75      384.05      7.23 o
   2  -2   2      325.53      289.11      6.42 o
   3  -2   2        0.76        0.94      0.69 o
   4  -2   2      855.60      913.58     10.82 o
   5  -2   2      735.71      748.43      8.00 o
   6  -2   2      880.15      838.42     12.01 o
   7  -2   2      220.05      195.72      7.04 o
   8  -2   2      819.18      822.28     19.05 o
   9  -2   2      339.31      345.69     11.22 o
  10  -2   2      186.69      191.49      8.45 o
 -10  -1   2       60.17       70.72      3.28 o
  -9  -1   2      972.53     1027.61     15.61 o
  -8  -1   2     1797.73     1817.41     23.96 o
  -7  -1   2       27.15       28.95      1.94 o
  -6  -1   2       43.27       41.68      5.62 o
  -5  -1   2      773.85      773.77     11.04 o
  -4  -1   2       11.05       16.36      1.39 o
  -3  -1   2      462.65      449.14      6.65 o
  -2  -1   2     2332.93     2509.08     27.76 o
  -1  -1   2     5706.83     5713.41     62.37 o
   0  -1   2     4539.15     4532.72     71.39 o
   1  -1   2     3441.46     3492.66     81.05 o
   2  -1   2    12825.12    11685.24    193.67 o
   3  -1   2     3658.99     3594.24     39.71 o
   4  -1   2     1455.84     1439.47     13.90 o
   5  -1   2      726.97      699.19      8.21 o
   6  -1   2      466.16      492.62      5.94 o
   7  -1   2        7.51        6.54      1.66 o
   8  -1   2      201.59      193.32      7.33 o
   9  -1   2       65.36       61.51      4.46 o
  10  -1   2       78.67       83.85      5.50 o
  11  -1   2       67.26       62.43      5.13 o
 -10   0   2        4.52        4.53      1.76 o
  -9   0   2      117.59      102.18      5.26 o
  -8   0   2      168.10      150.53      4.34 o
  -7   0   2      496.20      480.43      8.41 o
  -6   0   2     1237.20     1250.59     16.70 o
  -5   0   2     3361.87     3356.39     39.14 o
  -4   0   2     5247.08     5316.49     60.23 o
  -3   0   2     2353.29     2312.62     26.95 o
  -2   0   2     3997.89     4039.97     45.26 o
  -1   0   2      168.41      177.53      2.47 o
   0   0   2      574.57      592.53      7.09 o
   1   0   2      870.09     1036.53     16.10 o
   2   0   2    11243.01    10543.03    166.96 o
   3   0   2     7455.77     7462.25     94.52 o
   4   0   2      803.80      825.78      8.38 o
   5   0   2     2460.22     2512.73     23.59 o
   6   0   2      632.30      610.11      6.93 o
   7   0   2      528.66      518.87      6.33 o
   8   0   2     1169.36     1131.76     23.63 o
   9   0   2     1075.94     1072.45     23.58 o
  10   0   2      290.37      301.90     10.55 o
  11   0   2       59.06       53.31      4.66 o
  -9   1   2      486.09      473.52     13.95 o
  -8   1   2      357.35      356.41      7.22 o
  -7   1   2      445.02      413.17     14.18 o
  -6   1   2      280.76      283.34      5.66 o
  -5   1   2        1.39        1.77      1.41 o
  -4   1   2      435.85      433.67      6.75 o
  -3   1   2      501.95      554.17      5.93 o
  -2   1   2      306.33      270.63      4.21 o
  -1   1   2     5591.17     5323.06     48.87 o
   0   1   2     9383.33     8812.38     82.63 o
   1   1   2    26694.13    21780.80    346.36 o
   2   1   2       37.24       66.70      1.38 o
   3   1   2      234.89      307.09      3.53 o
   4   1   2     2316.97     2381.23     25.52 o
   5   1   2      548.05      510.59      5.77 o
   6   1   2       22.20       16.81      0.89 o
   7   1   2      609.57      584.80      6.92 o
   8   1   2      152.04      150.58      3.78 o
   9   1   2      123.22      124.03      5.99 o
  10   1   2      101.80      100.43      5.80 o
  11   1   2      192.47      196.07      8.72 o
  -9   2   2        0.97        1.46      1.56 o
  -8   2   2      354.60      349.85     11.10 o
  -7   2   2      360.82      372.65      7.09 o
  -6   2   2     1055.22     1051.06     14.51 o
  -5   2   2     1521.08     1514.55     19.13 o
  -4   2   2     1412.30     1412.31     13.96 o
  -3   2   2     3137.56     3360.74     38.27 o
  -2   2   2       94.68       61.47      1.67 o
  -1   2   2     2439.33     2682.13     35.30 o
   0   2   2     3623.55     3864.12     41.92 o
   1   2   2     2607.78     2873.21     31.53 o
   2   2   2     1199.38     1245.11     14.22 o
   3   2   2      632.10      704.31      7.19 o
   4   2   2      421.10      393.20      4.59 o
   5   2   2     1897.49     1901.55     18.23 o
   6   2   2     2844.51     2869.72     27.05 o
   7   2   2     3433.21     3482.65     41.66 o
   8   2   2     1168.19     1165.10     15.75 o
   9   2   2      302.37      298.16      8.67 o
  10   2   2      219.41      216.68      8.57 o
  11   2   2      286.74      296.92     10.95 o
  -9   3   2      280.33      272.84     10.35 o
  -8   3   2      248.36      256.07      9.29 o
  -7   3   2       63.09       54.32      3.89 o
  -6   3   2      198.98      174.63      4.26 o
  -5   3   2       44.44       46.26      2.12 o
  -4   3   2      118.99      120.60      2.25 o
  -3   3   2       87.18       65.27      1.96 o
  -2   3   2     1175.14     1150.73     14.07 o
  -1   3   2     1568.13     1605.02     25.49 o
   0   3   2      194.36      257.99      4.81 o
   1   3   2     2637.57     2668.27     29.54 o
   2   3   2     2862.70     2867.16     31.69 o
   3   3   2     2408.13     2357.20     26.34 o
   4   3   2     1565.08     1520.87     17.63 o
   5   3   2     2412.16     2483.14     23.52 o
   6   3   2     2385.00     2470.52     23.66 o
   7   3   2      755.82      761.36      8.93 o
   8   3   2       45.53       43.77      2.33 o
   9   3   2      171.89      161.52      5.21 o
  10   3   2      317.39      313.01      6.74 o
  11   3   2      329.71      331.67     11.67 o
  -8   4   2       11.24       18.88      3.07 o
  -7   4   2      366.10      358.85     11.10 o
  -6   4   2      339.90      341.41     10.13 o
  -5   4   2      259.23      264.07      5.57 o
  -4   4   2      393.10      420.51      5.39 o
  -3   4   2     3555.10     3592.74     41.08 o
  -2   4   2     5744.62     6155.63     92.70 o
  -1   4   2     1632.52     1659.15     26.53 o
   0   4   2      621.79      614.06      8.00 o
   1   4   2      357.24      331.55      4.92 o
   2   4   2      224.60      243.99      3.96 o
   3   4   2     1504.28     1549.41     18.07 o
   4   4   2     1112.19     1085.88     13.28 o
   5   4   2     2734.14     2787.95     31.48 o
   6   4   2     4118.86     4244.54     47.08 o
   7   4   2     1962.74     1938.68     19.34 o
   8   4   2      452.17      459.43      8.01 o
   9   4   2      478.31      454.18      8.30 o
  10   4   2      430.40      423.75      8.30 o
  11   4   2      156.11      153.49      7.60 o
  -8   5   2        3.88        3.57      1.83 o
  -7   5   2      121.71      121.48      6.24 o
  -6   5   2       39.98       33.02      3.22 o
  -5   5   2       44.86       48.95      2.14 o
  -4   5   2        1.32        2.21      0.52 o
  -3   5   2       22.93       24.82      1.83 o
  -2   5   2      144.77      130.80      3.96 o
  -1   5   2      240.92      189.31      4.86 o
   0   5   2     3371.29     3540.88     54.52 o
   1   5   2     1813.81     1746.18     20.39 o
   2   5   2      933.60      773.12     10.06 o
   3   5   2     7538.44     7997.45     95.90 o
   4   5   2     6432.53     6896.43     75.06 o
   5   5   2      879.58      846.39     11.15 o
   6   5   2      175.96      160.21      3.50 o
   7   5   2       19.25       17.16      1.46 o
   8   5   2       58.72       57.22      3.22 o
   9   5   2        8.89       10.38      1.86 o
  10   5   2      480.07      453.87     11.57 o
  11   5   2      321.25      322.85      9.71 o
  -7   6   2       37.76       48.92      4.14 o
  -6   6   2      309.69      308.68     10.13 o
  -5   6   2      905.33      933.01     20.61 o
  -4   6   2     1926.06     1966.19     19.74 o
  -3   6   2      922.66      914.30     12.11 o
  -2   6   2        8.48        7.68      1.14 o
  -1   6   2     1378.25     1405.53     23.68 o
   0   6   2      287.47      295.41      6.84 o
   1   6   2        1.05        3.89      0.87 o
   2   6   2       42.58       53.68      2.60 o
   3   6   2      797.89      791.62     10.64 o
   4   6   2     1958.79     1993.30     23.57 o
   5   6   2      777.97      747.55     15.74 o
   6   6   2      817.58      851.78     11.66 o
   7   6   2      769.99      804.64     13.29 o
   8   6   2      460.52      453.23     10.97 o
   9   6   2     1273.49     1309.12     24.75 o
  10   6   2      179.52      188.42      7.01 o
  11   6   2       87.46       95.32      5.15 o
  -6   7   2       28.86       32.62      3.49 o
  -5   7   2       95.42       84.57      4.86 o
  -3   7   2       20.30       19.54      1.77 o
  -2   7   2      345.75      328.20      7.80 o
  -1   7   2      892.58      905.93     16.55 o
   0   7   2      842.95      843.26     15.63 o
   1   7   2     1722.88     1685.48     28.12 o
   2   7   2     2341.15     2408.50     38.92 o
   3   7   2     1914.05     1991.59     32.95 o
   4   7   2      507.72      469.30     10.38 o
   5   7   2      805.07      808.23     11.35 o
   6   7   2      246.47      240.27      4.96 o
   7   7   2      434.95      428.22      7.36 o
   8   7   2      217.08      210.88      7.08 o
   9   7   2      432.54      413.59     11.02 o
  10   7   2       88.88       87.30      4.83 o
  -6   8   2      233.32      251.16      9.54 o
  -5   8   2       66.62       70.97      4.53 o
  -3   8   2       31.09       27.67      2.60 o
  -2   8   2      111.42      118.19      4.29 o
  -1   8   2      149.46      138.92      4.68 o
   0   8   2      313.59      344.43      8.27 o
   1   8   2      375.94      400.81      9.26 o
   2   8   2       17.55       15.38      1.81 o
   3   8   2      188.02      212.22      6.32 o
   4   8   2      471.30      473.47     10.85 o
   5   8   2      471.30      495.59     11.47 o
   6   8   2     1626.20     1668.34     29.65 o
   7   8   2      272.43      267.49      8.22 o
   8   8   2     1037.74     1063.71     21.38 o
   9   8   2      317.75      301.47      9.34 o
  10   8   2      234.46      222.82      8.17 o
  -3   9   2        0.20        1.46      1.07 o
  -2   9   2       44.26       43.97      3.27 o
  -1   9   2      237.70      233.05      6.71 o
   0   9   2     1014.81     1039.95     19.42 o
   1   9   2     1138.38     1196.78     21.90 o
   2   9   2     1435.53     1417.52     25.32 o
   3   9   2      279.01      291.84      8.08 o
   4   9   2      543.50      559.85     12.63 o
   5   9   2      565.60      559.13     12.88 o
   6   9   2      308.61      342.42      9.61 o
   7   9   2       30.92       25.49      2.80 o
   8   9   2       71.29       64.88      4.24 o
   9   9   2      186.89      187.57      7.38 o
  -3  10   2      179.55      166.91      6.99 o
  -2  10   2      302.40      283.17      9.41 o
   0  10   2        4.16        5.55      1.49 o
   1  10   2        2.62        1.26      1.07 o
   2  10   2        6.81        7.73      1.61 o
   3  10   2       33.36       28.41      2.63 o
   4  10   2      169.36      156.93      5.99 o
   5  10   2     1319.44     1321.56     25.19 o
   6  10   2      612.67      625.96     14.79 o
   7  10   2      278.71      264.51      8.72 o
   8  10   2      166.63      160.00      6.74 o
  -2  11   2      193.35      209.27      8.37 o
  -1  11   2      204.06      192.38      7.88 o
   1  11   2      579.67      545.11     12.83 o
   2  11   2      326.52      341.26      9.51 o
   3  11   2      234.99      260.38      8.17 o
   4  11   2      343.20      364.64     10.28 o
   5  11   2        0.32        1.51      1.31 o
   6  11   2       21.41       22.20      2.80 o
   7  11   2        2.11        0.17      1.07 o
   2  12   2        0.82        0.72      1.16 o
   3  12   2      140.10      120.44      5.62 o
   4  12   2      169.80      182.45      7.16 o
   5  12   2       43.10       48.03      3.67 o
  -3 -11   3       61.83       57.22      4.34 o
  -2 -11   3      298.73      323.57     10.92 o
  -1 -11   3      420.03      418.17     12.93 o
   0 -11   3      349.67      363.16     12.11 o
   1 -11   3       78.90       71.94      5.05 o
  -5 -10   3      317.51      322.31      9.88 o
  -4 -10   3      164.09      150.25      4.44 o
  -3 -10   3      467.52      453.16     10.23 o
  -2 -10   3      356.42      346.16     10.78 o
  -1 -10   3       38.99       34.66      3.57 o
   0 -10   3        6.03        6.34      2.08 o
   1 -10   3       16.03       17.29      2.82 o
   2 -10   3      205.97      208.31      8.65 o
   3 -10   3      145.80      147.05      7.16 o
  -7  -9   3      331.42      338.63     10.63 o
  -6  -9   3       80.28       79.34      4.66 o
  -5  -9   3        0.16        0.94      1.16 o
  -4  -9   3      156.34      150.45      5.64 o
  -3  -9   3      667.75      657.44     15.46 o
  -2  -9   3     1173.27     1166.28     16.02 o
  -1  -9   3      341.53      345.89     10.31 o
   0  -9   3      321.79      337.81     10.35 o
   1  -9   3      977.78     1033.81     22.44 o
   2  -9   3      165.62      175.61      7.38 o
   3  -9   3      323.31      317.85     10.50 o
   4  -9   3      133.51      145.29      6.86 o
   5  -9   3        1.92        2.38      1.41 o
  -8  -8   3      249.79      253.94      9.12 o
  -7  -8   3      371.99      377.55     11.10 o
  -6  -8   3      855.47      838.83     18.31 o
  -5  -8   3      895.20      882.15     18.48 o
  -4  -8   3     1852.59     1827.77     22.99 o
  -3  -8   3      212.86      204.39      4.70 o
  -2  -8   3       66.63       59.61      2.38 o
  -1  -8   3      579.42      584.33      9.09 o
   0  -8   3        6.86       10.85      2.06 o
   1  -8   3      522.54      527.96     13.33 o
   2  -8   3      367.68      371.88     10.80 o
   3  -8   3      204.36      202.16      7.60 o
   4  -8   3      118.95      102.48      5.47 o
   5  -8   3       68.48       68.12      4.48 o
   6  -8   3      102.00      107.91      5.67 o
  -8  -7   3      179.91      192.73      7.60 o
  -7  -7   3      114.61      105.78      5.38 o
  -6  -7   3       35.58       35.82      3.17 o
  -5  -7   3      135.75      124.75      5.33 o
  -4  -7   3      474.52      459.50      7.67 o
  -3  -7   3      250.36      231.00      9.72 o
  -2  -7   3     3900.63     4025.88     45.64 o
  -1  -7   3     1577.20     1582.38     19.60 o
   0  -7   3      767.02      761.29     10.66 o
   1  -7   3      514.37      545.68     13.01 o
   2  -7   3      792.36      787.92     17.22 o
   3  -7   3      307.23      312.67      9.31 o
   4  -7   3        1.71        3.39      1.36 o
   5  -7   3        0.48        1.46      1.26 o
   6  -7   3        2.54        1.29      1.34 o
  -9  -6   3      194.07      184.10      7.56 o
  -8  -6   3      295.69      305.59      9.74 o
  -7  -6   3      988.83      976.51     20.41 o
  -6  -6   3     3487.87     3500.35     57.40 o
  -5  -6   3     1023.10      987.66     19.42 o
  -4  -6   3      166.86      189.01      4.13 o
  -3  -6   3      567.18      574.44      8.59 o
  -2  -6   3      563.35      549.14      8.20 o
  -1  -6   3       10.91        9.76      0.99 o
   0  -6   3       12.27       13.54      1.99 o
   1  -6   3       38.96       31.68      1.44 o
   2  -6   3       80.95       77.83      3.96 o
   3  -6   3      235.02      224.29      7.23 o
   4  -6   3      860.83      879.78     18.55 o
   5  -6   3      172.99      162.28      6.24 o
   6  -6   3      272.30      249.53      8.20 o
   7  -6   3       94.16       99.43      5.10 o
   8  -6   3      304.91      304.37     10.83 o
  -9  -5   3      249.28      243.73      8.67 o
  -8  -5   3      552.82      510.97     13.10 o
  -7  -5   3        0.40        1.98      1.44 o
  -6  -5   3       10.43       10.33      1.91 o
  -5  -5   3      174.31      164.01      5.82 o
  -4  -5   3      267.28      282.04      8.20 o
  -3  -5   3     2950.77     3095.41     35.23 o
  -2  -5   3      765.96      721.87      9.82 o
  -1  -5   3     1976.69     2002.23     23.38 o
   0  -5   3     4449.50     4554.67     50.25 o
   1  -5   3     1025.03      987.12     13.70 o
   2  -5   3      267.75      260.30      7.28 o
   3  -5   3      129.42       98.30      4.21 o
   4  -5   3      419.06      434.08     10.65 o
   5  -5   3       99.24       91.58      4.31 o
   6  -5   3      141.62      122.00      5.23 o
   7  -5   3      233.59      219.18      7.51 o
   8  -5   3       26.26       23.31      3.15 o
   9  -5   3      129.18      132.93      7.06 o
  -9  -4   3      384.06      376.53     11.10 o
  -8  -4   3      863.45      840.96     18.26 o
  -7  -4   3      852.16      810.83     17.19 o
  -6  -4   3      162.61      174.39      6.14 o
  -5  -4   3     1737.91     1782.49     30.87 o
  -4  -4   3     4339.85     4470.70     61.69 o
  -3  -4   3      215.32      194.63      3.72 o
  -2  -4   3      986.43      972.50     12.26 o
  -1  -4   3     2681.56     2863.78     32.20 o
   0  -4   3       10.62        7.44      1.00 o
   1  -4   3      138.37      127.37      4.32 o
   2  -4   3       49.60       47.31      1.68 o
   3  -4   3     2851.29     2953.68     49.07 o
   4  -4   3     1071.53     1012.18     19.45 o
   5  -4   3     1122.72     1057.91     20.49 o
   6  -4   3      971.33      931.72     18.80 o
   7  -4   3      659.75      671.74     13.54 o
   8  -4   3      453.21      470.17     13.40 o
   9  -4   3       57.17       58.16      4.73 o
  -9  -3   3      499.32      465.81     12.49 o
  -8  -3   3       73.07       66.49      4.09 o
  -7  -3   3      111.72      102.73      4.73 o
  -6  -3   3       18.36       17.07      2.13 o
  -5  -3   3      112.28      116.55      4.58 o
  -4  -3   3     1373.66     1397.09     18.10 o
  -3  -3   3     1462.70     1498.48     17.76 o
  -2  -3   3     5936.73     6680.88     72.47 o
  -1  -3   3      875.35      734.15      9.39 o
   0  -3   3     2159.10     2089.96     23.66 o
   1  -3   3     2584.33     2607.14     29.04 o
   2  -3   3     1745.39     1682.12     22.77 o
   3  -3   3      958.63      931.82     17.44 o
   4  -3   3      292.32      277.40      7.26 o
   5  -3   3       85.87       86.55      3.81 o
   6  -3   3       31.72       25.33      2.69 o
   7  -3   3        0.15        1.14      0.91 o
   8  -3   3      172.21      159.38      6.91 o
   9  -3   3       24.63       28.69      3.52 o
  10  -3   3      147.28      147.74      7.60 o
  -9  -2   3      171.46      161.36      6.61 o
  -8  -2   3      136.70      135.71      4.30 o
  -7  -2   3     2120.59     2088.88     26.78 o
  -6  -2   3     2725.27     2671.55     44.14 o
  -5  -2   3      567.33      517.93     11.40 o
  -4  -2   3     2024.11     1991.14     32.95 o
  -3  -2   3     3902.85     3928.34     43.25 o
  -2  -2   3     4415.19     4789.52     52.26 o
  -1  -2   3      152.14      191.67      3.27 o
   0  -2   3      492.12      506.92     11.69 o
   1  -2   3     1394.52     1422.98     16.30 o
   2  -2   3     2108.83     2099.15     34.80 o
   3  -2   3     1921.95     1824.03     30.87 o
   4  -2   3      826.45      850.99     16.25 o
   5  -2   3     2959.26     2890.02     47.93 o
   6  -2   3     1451.99     1466.06     19.30 o
   7  -2   3      421.39      423.61      7.69 o
   8  -2   3      550.45      559.08     14.37 o
   9  -2   3       37.18       43.23      3.81 o
  10  -2   3        2.70        6.86      2.33 o
  -9  -1   3       42.37       40.42      4.58 o
  -8  -1   3      182.48      179.29      4.98 o
  -7  -1   3       41.99       41.01      2.64 o
  -6  -1   3      287.02      273.16      6.21 o
  -5  -1   3      460.62      447.03      7.56 o
  -4  -1   3     1121.78     1108.48     21.54 o
  -3  -1   3     2639.58     2694.57     30.14 o
  -2  -1   3      792.93      674.35      8.49 o
  -1  -1   3     2872.54     2751.08     30.48 o
   0  -1   3       29.57       48.31      1.49 o
   1  -1   3     3536.26     3395.66     37.13 o
   2  -1   3     3133.81     3209.30     52.48 o
   3  -1   3      837.51      875.22     16.10 o
   4  -1   3     5747.24     6218.90     68.09 o
   5  -1   3      275.26      241.94      3.27 o
   6  -1   3        0.21        1.90      1.85 o
   7  -1   3       75.20       73.57      2.66 o
   8  -1   3        7.80        5.38      1.73 o
   9  -1   3      372.67      374.68     11.40 o
  10  -1   3      282.20      272.91     10.03 o
  11  -1   3      445.05      475.77     14.79 o
  -9   0   3      220.85      233.46      6.05 o
  -8   0   3      819.70      820.89     13.05 o
  -7   0   3     1125.88     1145.03     16.26 o
  -6   0   3     1063.01     1025.96     14.46 o
  -5   0   3     2523.78     2540.52     30.61 o
  -4   0   3      515.22      503.99      7.82 o
  -3   0   3      597.46      593.24      8.49 o
  -2   0   3     1075.32     1042.35     10.37 o
  -1   0   3      113.42      125.19      2.94 o
   0   0   3      120.65      119.87      2.22 o
   1   0   3      229.01      239.63      6.71 o
   2   0   3     3677.89     3809.46     81.75 o
   3   0   3     5926.39     6316.89     69.06 o
   4   0   3     1047.61      971.80     19.49 o
   5   0   3     1309.09     1271.29     12.60 o
   6   0   3     1564.92     1565.02     15.49 o
   7   0   3     1560.46     1608.14     20.65 o
   8   0   3      673.65      685.24     16.05 o
   9   0   3      321.31      314.80     10.03 o
  10   0   3      335.91      344.63     11.30 o
  11   0   3        0.28        0.45      1.66 o
  -9   1   3      158.37      144.99      7.08 o
  -8   1   3       36.77       37.46      2.76 o
  -7   1   3      131.88      128.36      3.93 o
  -6   1   3       32.49       30.31      1.90 o
  -5   1   3       27.21       24.38      1.77 o
  -4   1   3        8.43        8.47      0.97 o
  -3   1   3      157.48      121.65      2.87 o
  -2   1   3     1829.57     1756.52     16.65 o
  -1   1   3     3019.24     3105.78     42.62 o
   0   1   3     5162.07     5043.57     46.69 o
   1   1   3     7249.77     7009.85     82.44 o
   2   1   3     3366.77     3378.02     30.99 o
   3   1   3    20234.92    18726.26    216.47 o
   4   1   3     2716.66     2744.06     25.42 o
   5   1   3       99.46      101.48      1.92 o
   6   1   3        1.76        4.61      0.58 o
   7   1   3      842.27      822.26      9.06 o
   8   1   3      940.08      933.48     20.14 o
   9   1   3      506.95      527.79     13.97 o
  10   1   3      453.68      436.16     13.01 o
  11   1   3      147.17      154.73      7.60 o
  -9   2   3       92.34       94.65      5.80 o
  -8   2   3      185.90      201.97      7.58 o
  -7   2   3      942.87      955.15     14.18 o
  -6   2   3      786.48      800.62     15.14 o
  -5   2   3     1036.67     1064.72     14.51 o
  -4   2   3     1283.25     1275.14     16.36 o
  -3   2   3     1104.35     1059.64     13.59 o
  -2   2   3       56.42       31.96      1.86 o
  -1   2   3     1127.05     1124.15     14.05 o
   0   2   3      642.96      705.36      7.09 o
   1   2   3      896.70      878.38     10.54 o
   2   2   3     2171.89     2250.38     26.74 o
   3   2   3     6165.03     6145.89     74.88 o
   4   2   3     3446.35     3500.86     33.88 o
   5   2   3     2370.84     2341.51     22.15 o
   6   2   3      925.30      901.33      9.60 o
   7   2   3     2395.91     2468.11     27.67 o
   8   2   3      820.30      820.67     11.71 o
   9   2   3      618.91      595.69     15.11 o
  10   2   3        4.32        2.53      1.63 o
  11   2   3       69.59       57.12      4.78 o
  -8   3   3       97.23       82.07      5.15 o
  -7   3   3       64.01       60.87      4.07 o
  -6   3   3       38.75       32.27      1.91 o
  -5   3   3       12.11       10.54      1.21 o
  -4   3   3       52.10       50.37      1.99 o
  -3   3   3      326.89      273.84      4.84 o
  -2   3   3     5652.78     5768.20     64.31 o
  -1   3   3     4643.01     4732.30     43.00 o
   0   3   3    12029.78    11838.65    171.68 o
   1   3   3     7563.56     7489.19     81.22 o
   2   3   3     2487.96     2537.77     48.92 o
   3   3   3     2065.86     2072.32     23.47 o
   4   3   3      276.77      227.75      4.51 o
   5   3   3       47.49       68.57      1.65 o
   6   3   3       16.46       20.87      1.06 o
   7   3   3      200.16      187.07      3.24 o
   8   3   3     1376.19     1411.98     14.77 o
   9   3   3      321.43      308.99      6.21 o
  10   3   3      255.60      267.19      9.64 o
  11   3   3      158.41      175.11      8.10 o
  -8   4   3      227.06      256.04      9.69 o
  -7   4   3      359.13      409.50     12.14 o
  -6   4   3      388.79      389.62      7.31 o
  -5   4   3      292.05      301.01      7.60 o
  -4   4   3      865.34      853.24     11.96 o
  -3   4   3      290.18      251.39      9.59 o
  -2   4   3      237.38      284.35     31.72 o
  -1   4   3      809.95      862.61     15.23 o
   0   4   3      415.62      416.41      6.01 o
   1   4   3      568.53      563.06      7.61 o
   2   4   3      408.05      388.52      7.85 o
   3   4   3     1515.47     1446.37     17.10 o
   4   4   3     1797.46     1703.35     19.92 o
   5   4   3     2967.53     3024.82     34.07 o
   6   4   3     4260.56     4496.72     49.82 o
   7   4   3      610.18      590.99      7.24 o
   8   4   3      334.28      326.49      4.90 o
   9   4   3       63.09       59.35      2.56 o
  10   4   3       44.39       40.14      2.35 o
  11   4   3      123.98      115.41      6.47 o
  -7   5   3      147.36      142.04      6.74 o
  -6   5   3        0.56       -0.87      0.87 o
  -5   5   3       38.92       41.35      2.10 o
  -4   5   3      503.54      493.59      8.03 o
  -3   5   3     1529.31     1512.52     19.01 o
  -2   5   3      637.76      660.37     12.76 o
  -1   5   3     2878.41     2908.32     45.61 o
   0   5   3     1651.62     1666.61     19.72 o
   1   5   3     2922.96     3018.08     34.05 o
   2   5   3     1309.22     1302.87     15.84 o
   3   5   3     2239.15     2335.43     26.85 o
   4   5   3      204.00      189.33      5.98 o
   5   5   3      680.80      702.95      9.65 o
   6   5   3      249.88      247.93      4.63 o
   7   5   3      561.72      576.77      8.54 o
   8   5   3      370.16      358.28      6.22 o
   9   5   3      845.70      866.08     17.34 o
  10   5   3      548.41      555.68     12.93 o
  11   5   3      440.74      440.00     11.52 o
  -7   6   3       85.97      100.13      5.80 o
  -6   6   3       48.10       69.19      4.58 o
  -5   6   3      122.73      121.93      5.72 o
  -4   6   3      652.85      676.40     10.34 o
  -3   6   3      717.78      720.50     17.32 o
  -2   6   3      337.54      318.20      7.60 o
  -1   6   3      498.18      448.37      9.54 o
   1   6   3       72.23       64.95      2.10 o
   2   6   3     1370.65     1441.56     17.68 o
   3   6   3     1028.79      989.85     18.37 o
   4   6   3     1748.61     1723.46     20.79 o
   5   6   3     3160.85     3233.85     36.92 o
   6   6   3     1284.52     1265.79     16.17 o
   7   6   3      286.26      279.87      5.35 o
   8   6   3      585.53      571.44     10.91 o
   9   6   3      738.54      715.46     15.41 o
  10   6   3       26.01       23.46      2.68 o
  11   6   3       27.77       21.23      2.72 o
  -6   7   3        8.30       12.01      2.48 o
  -5   7   3        8.51        6.96      1.98 o
  -4   7   3       68.76       77.78      4.38 o
  -3   7   3      176.97      181.21      5.65 o
  -2   7   3     2543.93     2619.43     42.29 o
   0   7   3      881.27      867.93     16.28 o
   1   7   3     1039.49     1049.24     18.90 o
   2   7   3     3493.53     3673.23     57.55 o
   3   7   3     1138.89     1201.88     15.53 o
   4   7   3      110.41      114.24      3.11 o
   5   7   3      372.79      378.95      6.58 o
   6   7   3      462.16      436.32      7.51 o
   7   7   3      343.44      342.49      6.36 o
   8   7   3      716.16      760.62     25.97 o
   9   7   3      138.73      135.85      5.65 o
  10   7   3      300.59      277.15      8.79 o
  11   7   3      134.95      142.88      6.34 o
  -4   8   3      113.87      108.87      5.38 o
  -3   8   3       14.52       14.02      1.96 o
  -2   8   3      714.74      722.15     14.59 o
  -1   8   3       47.61       40.60      2.60 o
   0   8   3      124.44      111.15      4.29 o
   1   8   3       54.65       42.78      2.70 o
   2   8   3     1099.70     1083.90     19.97 o
   3   8   3     1483.43     1497.39     26.26 o
   4   8   3      824.83      848.24     16.75 o
   5   8   3      343.68      336.57      6.34 o
   6   8   3      360.28      354.95      6.67 o
   7   8   3      796.22      823.38     12.20 o
   8   8   3     1214.95     1266.52     25.73 o
   9   8   3       24.13       28.69      3.02 o
  10   8   3        0.62       -1.14      1.14 o
  -3   9   3      303.83      278.09      8.65 o
  -1   9   3      592.13      581.55     12.58 o
   0   9   3      680.63      698.30     14.49 o
   1   9   3      693.97      695.77     14.44 o
   2   9   3       65.45       59.33      3.37 o
   3   9   3        0.78        1.81      0.99 o
   4   9   3       53.16       50.88      3.17 o
   5   9   3        0.41        2.28      1.24 o
   6   9   3        7.11       10.13      1.93 o
   7   9   3      377.80      370.34     10.31 o
   8   9   3      152.20      150.76      6.29 o
   9   9   3       22.07       23.93      3.00 o
  -2  10   3       15.53       12.96      2.13 o
   0  10   3        9.97        7.88      1.68 o
   1  10   3      215.62      220.12      7.01 o
   2  10   3      168.85      171.17      6.09 o
   3  10   3      428.47      403.71     10.40 o
   4  10   3      404.82      409.08     10.60 o
   5  10   3      432.79      457.09     11.67 o
   6  10   3      600.45      623.48     14.66 o
   7  10   3      264.07      264.39      8.69 o
   8  10   3      269.41      261.49      8.94 o
   9  10   3       75.90       68.77      4.56 o
   1  11   3       83.62       94.23      4.61 o
   2  11   3        0.40        0.37      1.04 o
   3  11   3      199.21      196.24      7.04 o
   4  11   3      106.44       99.16      4.90 o
   5  11   3        0.33       -0.97      1.04 o
   6  11   3        0.33        1.04      1.24 o
   7  11   3       28.39       29.08      3.25 o
   2  12   3       58.12       61.78      3.86 o
   3  12   3      192.33      195.50      7.26 o
   4  12   3      429.96      443.07     12.09 o
   5  12   3      300.19      278.61      9.22 o
  -4 -10   4      205.71      210.78      7.88 o
  -3 -10   4       28.34       25.37      2.97 o
  -2 -10   4        7.98        6.22      1.93 o
  -1 -10   4      192.36      196.44      8.05 o
   0 -10   4      155.50      154.68      7.18 o
   1 -10   4       19.58       22.99      3.34 o
   2 -10   4       32.53       34.80      3.74 o
   3 -10   4      262.21      283.66     10.58 o
  -6  -9   4      206.03      214.87      8.15 o
  -5  -9   4      439.79      431.82     11.79 o
  -4  -9   4      458.26      461.05      8.47 o
  -3  -9   4      483.83      504.04     19.10 o
  -2  -9   4      909.37      919.36     20.02 o
  -1  -9   4      310.92      312.25      9.81 o
   0  -9   4       30.79       38.25      3.59 o
   1  -9   4      115.85      121.80      6.07 o
   2  -9   4       56.56       56.73      4.16 o
   3  -9   4        0.32        3.89      1.61 o
   4  -9   4       11.47        7.21      2.13 o
   5  -9   4        9.40       10.63      2.58 o
  -7  -8   4      257.86      258.02      9.07 o
  -6  -8   4      330.04      364.44     10.78 o
  -5  -8   4      328.12      334.82      9.86 o
  -4  -8   4      446.03      441.99      9.72 o
  -3  -8   4      141.11      134.78      3.84 o
  -2  -8   4       16.18       11.82      1.32 o
  -1  -8   4       82.60       80.26      4.38 o
   0  -8   4      616.92      641.52     15.19 o
   1  -8   4      284.22      286.61      9.14 o
   2  -8   4      334.21      328.85     10.11 o
   3  -8   4       95.12       96.36      5.23 o
   4  -8   4      823.62      843.63     19.55 o
   5  -8   4      199.84      195.70      7.90 o
   6  -8   4       96.09      104.74      5.87 o
  -7  -7   4       16.83       11.12      2.18 o
  -6  -7   4      168.57      170.83      6.76 o
  -5  -7   4      381.89      426.25     11.27 o
  -4  -7   4     1345.80     1411.10     18.39 o
  -3  -7   4     1295.04     1357.56     22.64 o
  -2  -7   4       81.80       85.26      2.78 o
  -1  -7   4        6.05        8.91      1.14 o
   0  -7   4     1692.60     1752.42     32.08 o
   1  -7   4      318.78      311.48      9.09 o
   2  -7   4      614.38      582.86     14.00 o
   3  -7   4      362.95      355.63     10.33 o
   4  -7   4        0.02        1.39      1.16 o
   5  -7   4       39.06       36.64      3.32 o
   6  -7   4       62.60       59.11      4.16 o
   7  -7   4      131.07      119.30      6.09 o
  -8  -6   4      372.72      368.93     11.25 o
  -7  -6   4     1001.60      993.75     21.06 o
  -6  -6   4     1207.77     1194.55     23.66 o
  -5  -6   4      537.62      567.35     13.33 o
  -4  -6   4      478.78      447.16     10.92 o
  -3  -6   4       57.78       58.39      2.23 o
  -2  -6   4      476.26      439.49      7.15 o
  -1  -6   4     1011.99     1051.13     13.78 o
   0  -6   4      873.65      920.70     13.56 o
   1  -6   4      999.73      982.36     19.62 o
   2  -6   4     1098.16     1078.59     21.33 o
   3  -6   4     1252.80     1210.55     23.83 o
   4  -6   4      119.51      123.14      5.45 o
   5  -6   4      376.62      363.97     10.40 o
   6  -6   4      350.76      319.04      9.78 o
   7  -6   4      146.91      147.54      6.52 o
   8  -6   4      102.50      100.05      5.85 o
  -8  -5   4        0.96       -0.32      1.14 o
  -7  -5   4       16.70       18.90      2.65 o
  -6  -5   4      277.98      293.57      8.92 o
  -5  -5   4      554.01      512.26     12.19 o
  -4  -5   4      437.99      424.32     10.33 o
  -3  -5   4      867.44      864.95     11.75 o
  -2  -5   4     2274.44     2404.37     28.06 o
  -1  -5   4     1189.60     1146.74     14.52 o
   0  -5   4     1704.68     1726.86     20.60 o
   1  -5   4     2055.95     2138.60     40.17 o
   2  -5   4      526.39      531.80     12.16 o
   3  -5   4        2.22        2.53      1.14 o
   4  -5   4       45.12       40.50      2.92 o
   5  -5   4      135.55      123.14      5.38 o
   6  -5   4      207.59      184.28      6.86 o
   7  -5   4       54.53       48.63      3.72 o
   8  -5   4       88.68       73.03      4.88 o
   9  -5   4      219.68      213.14      9.02 o
  -9  -4   4      320.43      293.08      9.88 o
  -8  -4   4     1123.49     1064.30     22.25 o
  -7  -4   4     1838.16     1784.97     32.58 o
  -6  -4   4      403.53      396.25     10.48 o
  -5  -4   4      412.15      373.11      9.64 o
  -4  -4   4      330.77      338.88      8.74 o
  -3  -4   4      100.68       90.76      3.01 o
  -2  -4   4      221.35      215.16      9.60 o
  -1  -4   4      218.73      231.23      4.23 o
   0  -4   4      751.39      767.73     10.09 o
   1  -4   4      399.62      381.66      5.75 o
   2  -4   4     1364.93     1338.11     15.90 o
   3  -4   4     1189.13     1157.37     21.68 o
   4  -4   4      494.28      430.26     10.55 o
   5  -4   4     1069.96     1088.08     21.40 o
   6  -4   4      502.07      477.33     11.92 o
   7  -4   4      109.60      103.16      3.63 o
   8  -4   4      122.33      119.00      6.07 o
   9  -4   4       77.69       71.49      4.98 o
  -9  -3   4       84.59       83.80      5.00 o
  -8  -3   4        3.47        1.88      1.49 o
  -7  -3   4      208.03      190.03      6.99 o
  -6  -3   4       12.52       12.26      2.06 o
  -5  -3   4      800.69      780.61     16.03 o
  -4  -3   4      667.82      624.03     13.13 o
  -3  -3   4     1164.59     1116.91     13.90 o
  -2  -3   4     2366.88     2242.94     25.82 o
  -1  -3   4     7123.69     7463.89     80.91 o
   0  -3   4     2161.99     2271.24     25.88 o
   1  -3   4     1095.16     1023.70     14.84 o
   2  -3   4      780.64      778.92     11.13 o
   3  -3   4      503.41      521.90     11.44 o
   4  -3   4      263.09      262.90      7.41 o
   5  -3   4       44.26       36.59      2.85 o
   6  -3   4      279.98      259.39      7.88 o
   7  -3   4      799.35      796.35     12.51 o
   8  -3   4      403.30      401.43     14.75 o
   9  -3   4      364.57      371.08     11.87 o
  10  -3   4      158.70      161.88      7.88 o
  -9  -2   4      683.93      688.66     16.55 o
  -8  -2   4      235.40      229.17      8.00 o
  -7  -2   4       84.69       86.38      4.56 o
  -6  -2   4      685.80      681.03     14.91 o
  -5  -2   4      386.76      391.79      9.81 o
  -4  -2   4      127.40      134.51      4.90 o
  -3  -2   4      828.63      806.12     10.38 o
  -2  -2   4      565.18      649.37      8.66 o
  -1  -2   4     1990.78     2109.81     24.15 o
   0  -2   4        5.00       14.11      0.91 o
   1  -2   4      452.60      404.92      7.91 o
   2  -2   4     2385.93     2333.95     26.18 o
   3  -2   4     2266.46     2291.33     38.62 o
   4  -2   4     4022.75     3921.22     63.89 o
   5  -2   4     1784.71     1683.95     30.07 o
   6  -2   4     1249.22     1338.58     18.08 o
   7  -2   4     1014.27     1047.71     15.17 o
   8  -2   4       24.95       26.74      2.02 o
   9  -2   4      143.00      136.00      6.49 o
  10  -2   4        8.48       11.05      2.60 o
  -9  -1   4       65.69       64.17      3.17 o
  -8  -1   4        0.47       -0.21      0.72 o
  -7  -1   4       31.52       31.11      3.03 o
  -6  -1   4       58.45       57.45      2.92 o
  -5  -1   4     1504.19     1495.62     19.61 o
  -4  -1   4     1743.57     1717.46     29.43 o
  -3  -1   4     3125.54     3157.02     35.27 o
  -2  -1   4     3205.59     3158.88     35.22 o
  -1  -1   4     2065.68     2037.07     23.28 o
   0  -1   4    11799.60    11272.72    205.63 o
   1  -1   4     5800.73     5770.90     62.59 o
   2  -1   4     1642.56     1670.20     19.10 o
   3  -1   4      827.37      861.27     10.40 o
   4  -1   4      656.38      704.24     14.34 o
   5  -1   4     2063.11     2175.67     37.41 o
   6  -1   4      303.33      276.84      5.52 o
   7  -1   4      769.08      775.60     11.69 o
   8  -1   4      707.23      739.57     11.58 o
   9  -1   4      409.12      432.22     12.51 o
  10  -1   4      352.30      360.18     11.74 o
  11  -1   4      104.03      108.20      6.44 o
  -9   0   4      186.20      210.89      5.87 o
  -8   0   4      496.62      503.56      9.50 o
  -7   0   4      662.77      647.16     10.88 o
  -6   0   4       10.59        9.89      1.55 o
  -5   0   4     2161.86     2179.96     27.07 o
  -4   0   4     2277.13     2363.43     28.60 o
  -3   0   4      377.16      367.15      5.04 o
  -2   0   4       52.67       47.21      1.39 o
  -1   0   4      121.64      106.95      2.31 o
   0   0   4     1966.12     1947.64     22.09 o
   1   0   4     5931.36     5682.63     61.56 o
   2   0   4     2708.77     2734.83     40.65 o
   3   0   4     4018.95     3965.40     43.40 o
   4   0   4     1284.49     1268.89     12.43 o
   5   0   4     7394.08     7672.32     69.65 o
   6   0   4      735.85      722.59     10.57 o
   7   0   4      136.79      126.74      3.51 o
   8   0   4       15.30       13.74      1.46 o
   9   0   4        6.21        8.65      2.11 o
  10   0   4        6.59        8.03      2.25 o
  11   0   4        0.86       -0.30      1.59 o
  -8   1   4       18.03       18.75      1.88 o
  -7   1   4       12.88       10.14      1.46 o
  -6   1   4      647.34      631.16     10.32 o
  -5   1   4     1488.58     1504.49     31.98 o
  -4   1   4     1427.71     1430.59     27.79 o
  -3   1   4     3728.47     3694.83     42.49 o
  -2   1   4     3120.58     3193.94     29.60 o
  -1   1   4     3497.32     3480.22     31.97 o
   0   1   4     3939.72     3833.32     78.76 o
   1   1   4     3327.95     3480.10     38.23 o
   2   1   4       67.43       78.46     10.08 o
   3   1   4     1152.90     1317.62     12.73 o
   4   1   4     2434.98     2519.89     23.53 o
   5   1   4     1144.32     1225.07     12.26 o
   6   1   4      531.07      506.90      9.33 o
   7   1   4      696.78      704.83      8.03 o
   8   1   4      503.65      522.74      8.62 o
   9   1   4      818.60      847.08     19.35 o
  10   1   4      538.40      575.87     15.48 o
  11   1   4      246.63      251.88      9.81 o
  -8   2   4      152.16      155.35      7.17 o
  -7   2   4      545.99      557.46      9.83 o
  -6   2   4     1232.91     1229.28     17.11 o
  -5   2   4       61.97       62.02      2.48 o
  -4   2   4      411.22      371.54      6.51 o
  -3   2   4      140.25      126.72      3.14 o
  -2   2   4       14.04       18.54      2.02 o
  -1   2   4      319.64      411.59      4.76 o
   0   2   4     4235.44     4410.35     40.13 o
   1   2   4     2804.79     2818.34     31.34 o
   2   2   4     3411.21     3600.93     53.85 o
   3   2   4     2859.55     2922.91     27.00 o
   4   2   4     3634.85     3729.92     34.27 o
   5   2   4      964.08      876.81      9.22 o
   6   2   4     1971.88     1952.17     19.00 o
   7   2   4      525.36      524.60      6.45 o
   8   2   4      621.82      636.35      9.15 o
   9   2   4      199.50      191.44      7.41 o
  10   2   4       90.39       76.92      4.98 o
  11   2   4      208.15      197.51      8.57 o
  -8   3   4        3.11        3.07      1.78 o
  -7   3   4       30.06       30.43      3.20 o
  -6   3   4      220.54      216.94      5.23 o
  -5   3   4      360.36      358.20      6.74 o
  -4   3   4      772.13      761.18     11.03 o
  -3   3   4     1999.71     2017.88     24.41 o
  -2   3   4     2912.13     2990.63     27.96 o
  -1   3   4     2409.74     2315.05     21.81 o
   0   3   4     1136.59     1111.84     11.01 o
   1   3   4     2380.28     2440.10     27.53 o
   2   3   4     1856.90     2048.80     23.40 o
   4   3   4      553.62      561.25      6.26 o
   5   3   4      373.51      342.43      4.46 o
   6   3   4     2416.02     2453.16     23.52 o
   7   3   4     1610.80     1656.88     16.72 o
   8   3   4      769.32      791.29      9.19 o
   9   3   4      366.69      382.06      6.96 o
  10   3   4      204.84      213.46      8.32 o
  11   3   4       86.09       88.83      5.60 o
  -7   4   4      226.85      240.86      8.89 o
  -6   4   4       94.63      100.70      3.44 o
  -5   4   4     1138.84     1094.54     15.31 o
  -4   4   4      319.09      321.34      6.92 o
  -3   4   4      172.84      165.67      3.79 o
  -2   4   4       75.12       88.84      2.47 o
  -1   4   4      371.32      376.47      5.69 o
   0   4   4      623.84      567.41      7.86 o
   1   4   4     2013.85     2010.47     23.22 o
   2   4   4     6828.49     7186.56    112.61 o
   3   4   4     3752.15     3648.96     40.61 o
   4   4   4     1140.17     1019.55     12.84 o
   5   4   4     4493.03     4833.14     53.36 o
   6   4   4     1267.42     1292.47     13.37 o
   7   4   4     1002.90     1008.79     11.06 o
   8   4   4      185.31      171.64      3.67 o
   9   4   4      319.80      303.48      6.12 o
  10   4   4      296.62      286.96      9.93 o
  11   4   4       18.29       15.63      2.90 o
  -7   5   4       10.23       13.77      2.60 o
  -6   5   4      190.34      194.95      5.05 o
  -5   5   4      156.02      175.39      4.51 o
  -4   5   4      831.35      884.14     16.75 o
  -3   5   4      822.80      855.96     12.04 o
  -2   5   4     2042.32     2101.32     25.31 o
  -1   5   4     2368.57     2334.21     37.70 o
   0   5   4     2201.70     2268.78     26.28 o
   1   5   4      164.26      139.72      5.43 o
   2   5   4       14.61        6.73      1.31 o
   3   5   4      345.49      340.64      5.58 o
   4   5   4      767.22      833.93     11.07 o
   5   5   4      289.10      256.26      4.72 o
   6   5   4      226.89      207.11      4.20 o
   7   5   4      639.23      655.21     10.63 o
   8   5   4      356.91      350.51      6.21 o
   9   5   4      170.14      167.90      5.77 o
  10   5   4      334.54      347.25      9.34 o
  -6   6   4      328.58      338.06     10.80 o
  -5   6   4      385.90      417.29      7.84 o
  -4   6   4      157.89      158.38      9.59 o
  -3   6   4        0.06        1.87      0.74 o
  -2   6   4        9.01        9.00      1.05 o
  -1   6   4      511.03      471.78     10.23 o
   0   6   4     3090.44     3121.80     35.66 o
   1   6   4      488.35      481.71      7.43 o
   2   6   4     1298.07     1219.55     15.45 o
   3   6   4     1574.19     1553.54     19.05 o
   4   6   4     3918.72     4205.59     47.22 o
   5   6   4     1894.27     1888.78     40.37 o
   6   6   4      334.97      305.37      5.61 o
   7   6   4        8.47       10.46      2.42 o
   8   6   4       13.92       11.58      1.24 o
   9   6   4       21.96       22.39      2.43 o
  10   6   4       11.01       11.87      2.08 o
  11   6   4       10.05       14.32      2.28 o
  -4   7   4      371.85      386.02      7.28 o
  -3   7   4      459.62      476.80      8.11 o
  -2   7   4      587.19      592.25     12.61 o
  -1   7   4       16.44       15.90      1.81 o
   1   7   4      511.70      486.57     10.68 o
   2   7   4       19.49       18.00      2.16 o
   3   7   4       52.77       47.34      2.01 o
   4   7   4       20.14       20.91      1.48 o
   5   7   4       55.72       48.98      2.12 o
   6   7   4      244.84      231.06      7.12 o
   7   7   4      104.83      112.33      3.34 o
   8   7   4      680.56      721.99     10.97 o
   9   7   4      345.37      340.04      9.54 o
  10   7   4      869.46      917.45     19.27 o
  11   7   4      313.11      336.35     10.11 o
  -3   8   4       16.49       15.38      2.06 o
  -2   8   4       19.18       14.86      1.96 o
  -1   8   4      664.85      653.33     13.82 o
   0   8   4      131.05      117.25      4.61 o
   1   8   4      999.47      994.59     18.83 o
   2   8   4      850.94      846.43     16.62 o
   3   8   4      664.83      657.68     10.04 o
   4   8   4     1061.49     1041.44     16.62 o
   5   8   4      160.56      151.35      3.97 o
   6   8   4      189.37      189.08      5.18 o
   7   8   4      477.84      473.20      8.24 o
   8   8   4      339.70      325.12      9.26 o
   9   8   4      192.04      173.04      4.62 o
  10   8   4        1.48        3.05      1.61 o
  -2   9   4       53.74       55.27      3.32 o
  -1   9   4      106.51      108.20      4.61 o
   0   9   4      441.95      439.78     10.63 o
   1   9   4      358.26      348.44      9.12 o
   2   9   4      612.99      584.72     12.96 o
   3   9   4       20.60       17.07      2.18 o
   4   9   4       70.40       65.47      3.62 o
   5   9   4      465.57      463.43      8.26 o
   6   9   4      148.53      152.98      4.26 o
   7   9   4      444.62      449.38      8.27 o
   8   9   4      105.85      104.91      3.66 o
   9   9   4      603.20      593.61     14.66 o
  10   9   4      452.36      439.23     12.34 o
  -1  10   4       79.58       77.88      4.01 o
   0  10   4      291.50      287.23      8.37 o
   1  10   4      231.43      211.45      6.89 o
   2  10   4      528.84      523.18     12.39 o
   3  10   4      196.47      203.87      6.94 o
   4  10   4        3.74        8.30      1.81 o
   5  10   4      441.46      432.47     11.27 o
   6  10   4      528.63      523.21     13.03 o
   7  10   4      127.09      123.29      5.70 o
   8  10   4        2.18       -1.04      1.16 o
   9  10   4       10.69        9.26      2.23 o
   0  11   4      309.08      327.88      9.36 o
   1  11   4       17.58       18.55      2.40 o
   2  11   4        0.45        0.35      0.97 o
   3  11   4       11.29        7.98      1.83 o
   4  11   4       31.36       26.70      2.85 o
   5  11   4       32.35       35.50      3.25 o
   6  11   4      108.90      103.94      5.35 o
   7  11   4      282.63      267.34      9.07 o
   2  12   4       21.32       19.25      2.55 o
   3  12   4      178.30      200.45      7.46 o
   4  12   4      155.64      162.88      6.71 o
   5  12   4      122.05      128.99      5.99 o
  -3 -10   5        8.70        9.61      2.20 o
  -2 -10   5       77.16       75.50      4.83 o
  -1 -10   5       87.29       85.66      5.30 o
   0 -10   5      299.75      299.24     10.38 o
   1 -10   5      241.79      241.72      9.41 o
   2 -10   5       97.08      103.82      6.19 o
  -5  -9   5       19.03       14.10      2.48 o
  -4  -9   5      253.10      252.48      8.47 o
  -3  -9   5      466.34      459.35     12.31 o
  -2  -9   5      798.93      820.74     18.55 o
  -1  -9   5      548.37      536.14     13.97 o
   0  -9   5      329.41      307.92      9.98 o
   1  -9   5       24.47       30.25      3.44 o
   2  -9   5        9.86        9.39      2.40 o
   3  -9   5       24.96       23.41      3.20 o
   4  -9   5       60.98       64.36      4.86 o
  -6  -8   5      204.16      212.10      8.00 o
  -5  -8   5       32.69       25.56      2.95 o
  -4  -8   5        2.15        1.19      1.26 o
  -3  -8   5      243.58      241.66      5.51 o
  -2  -8   5      209.46      207.61      4.95 o
  -1  -8   5      691.59      680.14     15.80 o
   0  -8   5       90.83       87.77      4.81 o
   1  -8   5       15.01       16.50      2.55 o
   2  -8   5      684.61      675.38     16.55 o
   3  -8   5      587.05      575.95     15.01 o
   4  -8   5      165.48      164.93      7.26 o
   5  -8   5      202.86      191.59      8.10 o
   6  -8   5        6.40        9.12      2.43 o
  -7  -7   5      195.94      174.54      7.31 o
  -6  -7   5      273.21      278.46      9.19 o
  -5  -7   5      700.09      690.15     15.88 o
  -4  -7   5     1109.95     1106.49     21.82 o
  -3  -7   5     1196.05     1212.92     18.10 o
  -2  -7   5      862.10      865.67     18.01 o
  -1  -7   5      336.70      324.71      6.11 o
   0  -7   5      562.84      529.90     12.88 o
   1  -7   5       16.23       18.38      2.48 o
   2  -7   5        1.71        3.34      1.54 o
   3  -7   5       42.10       30.74      3.15 o
   4  -7   5       27.78       27.72      3.07 o
   5  -7   5      124.92      121.21      6.09 o
   6  -7   5      100.85      107.98      5.82 o
   7  -7   5      128.75      125.45      6.49 o
  -7  -6   5       72.25       64.70      4.29 o
  -6  -6   5       79.83       67.58      4.21 o
  -5  -6   5       59.96       56.38      3.69 o
  -4  -6   5       16.62       11.82      2.06 o
  -3  -6   5       69.06       62.81      2.44 o
  -2  -6   5       55.07       52.07      2.19 o
  -1  -6   5      529.24      525.98      8.26 o
   0  -6   5      325.70      304.45      8.93 o
   1  -6   5      398.25      413.15     10.75 o
   2  -6   5     1270.51     1254.52     24.50 o
   3  -6   5      978.20      933.83     19.72 o
   4  -6   5      647.55      608.75     14.76 o
   5  -6   5       52.03       56.16      3.91 o
   6  -6   5      161.51      142.24      6.37 o
   7  -6   5       14.44       16.57      2.80 o
   8  -6   5        0.39       -0.22      0.82 o
  -8  -5   5       62.19       56.31      4.19 o
  -7  -5   5      267.82      262.81      8.92 o
  -6  -5   5      472.81      430.73     11.57 o
  -5  -5   5     2518.79     2392.23     41.07 o
  -4  -5   5      888.70      944.43     18.80 o
  -3  -5   5      535.29      571.21      8.74 o
  -2  -5   5      558.64      547.51      8.39 o
  -1  -5   5     1604.69     1611.90     19.80 o
   0  -5   5      497.09      470.52      7.28 o
   1  -5   5      895.86      890.42     11.78 o
   2  -5   5       78.55       82.47      4.11 o
   3  -5   5      210.17      205.16      6.94 o
   4  -5   5      418.30      388.18     10.53 o
   5  -5   5      878.06      833.48     18.23 o
   6  -5   5      272.14      255.37      8.65 o
   7  -5   5      384.74      369.35     11.02 o
   8  -5   5      258.27      247.90     15.32 o
   9  -5   5      269.24      290.60     10.85 o
  -8  -4   5      380.60      361.17     11.17 o
  -7  -4   5      405.40      421.97     11.77 o
  -6  -4   5      258.53      266.10      8.52 o
  -5  -4   5      444.95      388.92     10.35 o
  -4  -4   5       10.66        9.69      1.76 o
  -3  -4   5       10.85       11.31      1.10 o
  -2  -4   5      102.33       92.46      2.66 o
  -1  -4   5     1196.15     1181.33     14.94 o
   0  -4   5     1256.22     1254.26     20.98 o
   1  -4   5     4345.43     4390.91     48.67 o
   2  -4   5     2127.85     2186.40     37.95 o
   3  -4   5      561.49      529.75     12.31 o
   4  -4   5      878.18      836.60     17.56 o
   5  -4   5     1436.39     1385.87     26.63 o
   6  -4   5       72.84       72.36      4.36 o
   7  -4   5        9.26       10.78      2.23 o
   8  -4   5      140.73      124.39      7.89 o
   9  -4   5       22.01       17.17      2.92 o
  -8  -3   5      201.47      196.74      7.75 o
  -7  -3   5      355.31      344.60     10.28 o
  -6  -3   5      856.01      847.40     18.11 o
  -5  -3   5      337.87      339.00      9.36 o
  -4  -3   5     1499.31     1493.25     26.80 o
  -3  -3   5     2901.69     2937.83     47.54 o
  -2  -3   5     3138.58     3177.79     36.08 o
  -1  -3   5     1787.28     1790.45     21.26 o
   0  -3   5     3414.82     3774.66     42.14 o
   1  -3   5      505.22      544.66      7.68 o
   2  -3   5      497.84      503.63      7.43 o
   3  -3   5      338.98      332.84      8.72 o
   4  -3   5     1368.07     1383.78     25.86 o
   5  -3   5      692.38      629.38     14.27 o
   6  -3   5      739.08      681.60     15.56 o
   7  -3   5      616.78      590.91     10.75 o
   8  -3   5      302.91      311.83     11.30 o
   9  -3   5       77.81       74.89      4.90 o
  10  -3   5       72.17       60.79      4.76 o
  -8  -2   5      615.94      624.97     15.41 o
  -7  -2   5      800.60      752.87     17.07 o
  -6  -2   5      275.23      253.64      8.13 o
  -5  -2   5      125.99      115.98      5.00 o
  -4  -2   5       27.94       23.76      2.33 o
  -3  -2   5      342.35      336.33      8.55 o
  -2  -2   5      961.41     1000.76     12.81 o
  -1  -2   5     1412.06     1484.44     17.88 o
   0  -2   5     1155.04     1124.70     18.11 o
   1  -2   5     3639.49     3547.04     39.49 o
   2  -2   5     3192.29     3101.10     34.66 o
   3  -2   5     3684.65     3684.18     40.74 o
   4  -2   5     1886.53     1898.12     33.57 o
   5  -2   5      209.77      206.47      6.84 o
   6  -2   5        6.62        6.81      1.86 o
   7  -2   5       70.11       68.78      4.42 o
   8  -2   5       21.57       20.27      1.86 o
   9  -2   5       75.46       70.25      4.63 o
  10  -2   5      105.25      108.65      6.27 o
  -8  -1   5      189.94      179.89      7.23 o
  -7  -1   5      199.02      187.85      7.11 o
  -6  -1   5      771.71      739.49     16.23 o
  -5  -1   5     1699.63     1686.82     30.10 o
  -4  -1   5      202.35      181.83      6.09 o
  -3  -1   5     5987.13     6159.39     94.68 o
  -2  -1   5     3276.94     3483.14     38.96 o
  -1  -1   5     1244.06     1254.54     15.30 o
   0  -1   5      460.54      606.73     12.14 o
   1  -1   5       56.60       59.70      1.82 o
   2  -1   5      211.03      221.72      3.74 o
   3  -1   5        0.34        0.50      0.74 o
   4  -1   5      977.88      978.87     19.40 o
   5  -1   5     1081.63     1119.54     21.53 o
   6  -1   5      238.52      222.32      4.91 o
   7  -1   5     1337.80     1367.98     18.60 o
   8  -1   5      341.84      345.71      6.98 o
   9  -1   5      346.36      360.23     11.07 o
  10  -1   5       28.67       32.13      3.57 o
  11  -1   5       76.01       71.89      5.35 o
  -8   0   5      106.62      116.12      4.23 o
  -7   0   5      198.26      202.01      5.38 o
  -6   0   5      351.97      344.10      7.02 o
  -5   0   5      649.82      632.38     12.70 o
  -4   0   5        6.68        6.79      1.14 o
  -3   0   5      318.43      278.71      7.48 o
  -2   0   5     1028.98     1036.30     18.72 o
  -1   0   5     1029.26     1007.02     12.54 o
   0   0   5     2767.92     2670.51     30.10 o
   1   0   5     4074.43     4036.32     44.46 o
   2   0   5     5980.57     5880.46     63.94 o
   3   0   5     4585.77     4439.80     50.26 o
   4   0   5     1739.32     1728.70     19.98 o
   5   0   5     3013.87     3231.43     30.09 o
   6   0   5      155.37      159.57      3.90 o
   7   0   5      350.58      364.27      6.79 o
   8   0   5      121.32      121.17      3.74 o
   9   0   5        3.01        4.71      1.73 o
  10   0   5      189.92      195.30      8.03 o
  11   0   5      307.76      323.94     11.40 o
  -8   1   5       60.78       65.65      3.15 o
  -7   1   5      242.98      250.39      6.07 o
  -6   1   5     1011.75     1027.83     15.09 o
  -5   1   5      563.73      555.69      9.27 o
  -4   1   5     2541.81     2612.74     31.58 o
  -3   1   5      530.33      510.08      8.02 o
  -2   1   5      571.70      543.68      6.85 o
  -1   1   5     2085.61     1979.07     22.80 o
   0   1   5     1571.60     1537.61     18.07 o
   1   1   5      615.15      681.36      8.90 o
   2   1   5       99.42      104.71      5.65 o
   3   1   5     3520.94     3742.39     65.24 o
   4   1   5     1564.66     1568.96     15.24 o
   5   1   5       54.27       75.61      1.67 o
   6   1   5     2349.48     2479.62     23.70 o
   7   1   5      964.36      977.17     13.78 o
   8   1   5      581.17      581.12     21.63 o
   9   1   5      558.49      566.02     17.25 o
  10   1   5      220.68      219.85      8.50 o
  11   1   5      114.82      119.52      6.56 o
  -8   2   5      190.57      186.94      5.44 o
  -7   2   5      380.30      378.62      7.83 o
  -6   2   5      408.05      404.79      7.83 o
  -5   2   5      551.02      535.63      9.05 o
  -4   2   5       88.73       78.44      2.75 o
  -3   2   5      309.53      299.89      5.55 o
  -2   2   5      983.32      916.96      9.64 o
  -1   2   5     4626.23     4679.60     42.83 o
   0   2   5     7494.82     7568.98     81.90 o
   1   2   5     2076.78     2021.81     23.20 o
   2   2   5     3866.64     3863.95     42.72 o
   3   2   5     4875.20     5102.83     46.43 o
   4   2   5     2806.64     3022.96     28.12 o
   5   2   5       28.54       19.70      1.73 o
   6   2   5      556.92      606.96      7.04 o
   7   2   5        1.89        3.15      0.61 o
   8   2   5      197.40      204.33      6.04 o
   9   2   5      162.47      161.99      4.35 o
  10   2   5       26.76       29.11      3.34 o
  11   2   5        0.53        1.83      1.81 o
  -7   3   5      193.41      208.41      9.22 o
  -6   3   5      561.77      595.65     17.48 o
  -5   3   5      626.65      608.56      9.97 o
  -4   3   5      655.40      666.22     10.25 o
  -3   3   5     1214.70     1198.59     15.77 o
  -2   3   5     1317.37     1276.56     12.96 o
  -1   3   5      954.43      941.63      9.82 o
   0   3   5      507.07      603.26      6.60 o
   1   3   5      255.71      263.12      4.46 o
   2   3   5       16.02       18.06      1.46 o
   3   3   5      232.14      210.56      8.73 o
   4   3   5     1437.91     1419.01     17.21 o
   5   3   5      909.63      915.28      9.70 o
   6   3   5      272.14      274.46     10.83 o
   7   3   5      899.62      968.79     10.62 o
   8   3   5     1180.90     1214.83     13.09 o
   9   3   5      670.22      682.31     10.88 o
  10   3   5      448.60      433.46     12.58 o
  11   3   5        1.53        1.11      1.56 o
  -7   4   5      147.99      144.97      6.22 o
  -6   4   5       37.28       33.12      2.96 o
  -5   4   5        2.16        0.86      0.80 o
  -4   4   5      165.40      142.56      3.83 o
  -3   4   5      375.05      357.46      6.38 o
  -2   4   5      667.82      654.55      7.53 o
  -1   4   5     2681.82     2770.01     38.07 o
   0   4   5     1517.64     1436.70     14.23 o
   1   4   5     2135.04     2193.86     20.83 o
   2   4   5     2715.65     2880.06     32.66 o
   3   4   5        2.25        5.04      1.34 o
   4   4   5      114.82       92.62      3.79 o
   5   4   5      448.87      413.07     10.66 o
   6   4   5       84.79       85.31      2.04 o
   7   4   5      126.40      130.97      3.47 o
   8   4   5      154.15      156.45      4.58 o
   9   4   5      165.19      176.54      3.54 o
  10   4   5       89.91       89.80      5.25 o
  11   4   5      227.06      236.05      9.22 o
  -6   5   5      140.84      144.87      6.07 o
  -5   5   5      148.63      173.16      6.42 o
  -4   5   5      658.74      668.60     10.50 o
  -3   5   5     1009.66     1036.20     14.30 o
  -2   5   5      653.55      630.71      9.35 o
  -1   5   5       79.87       70.81      1.80 o
   0   5   5      383.24      401.54      5.07 o
   1   5   5      729.41      756.16     10.35 o
   2   5   5      490.78      510.64      7.63 o
   3   5   5        3.64        3.20      0.69 o
   4   5   5      211.77      192.17      3.98 o
   5   5   5      959.20      947.45     12.56 o
   6   5   5     2575.14     2713.58     45.96 o
   7   5   5      963.19      970.73     13.09 o
   8   5   5      992.10      986.57     13.40 o
   9   5   5      261.71      273.76      5.51 o
  10   5   5      154.14      161.87      4.48 o
  11   5   5      263.41      275.66     10.11 o
  -5   6   5        6.53        7.85      1.73 o
  -4   6   5       68.17       64.41      3.74 o
  -3   6   5      164.45      165.33      5.87 o
  -2   6   5      315.35      304.08      8.15 o
  -1   6   5      355.67      361.77      8.87 o
   0   6   5      694.96      697.30      9.97 o
   1   6   5      417.94      394.55      6.57 o
   2   6   5      663.10      623.44     14.60 o
   3   6   5     1042.64     1015.43     13.44 o
   4   6   5     1678.97     1741.70     26.05 o
   5   6   5      178.59      178.09      5.66 o
   6   6   5      544.70      514.77      8.15 o
   7   6   5      123.55      114.00      3.25 o
   8   6   5      351.91      340.50      6.37 o
   9   6   5      150.99      141.32      3.86 o
  10   6   5      107.91      112.07      5.03 o
  -4   7   5      212.20      219.28      7.23 o
  -3   7   5      354.30      340.42      9.17 o
  -2   7   5      774.95      769.07     15.80 o
  -1   7   5      473.93      480.92     11.02 o
   0   7   5      512.76      480.80     10.87 o
   1   7   5      521.05      504.32      8.15 o
   2   7   5        3.38        3.02      0.72 o
   3   7   5      548.90      562.76      8.81 o
   4   7   5      375.92      342.19      6.26 o
   5   7   5      525.52      503.96      8.23 o
   6   7   5      667.87      676.25     10.28 o
   7   7   5     1076.16     1089.60     14.92 o
   8   7   5      247.05      231.47      5.18 o
   9   7   5      619.44      638.28     10.26 o
  10   7   5      445.25      456.27     11.77 o
  11   7   5       17.88       14.10      2.40 o
  -3   8   5       42.36       39.02      3.02 o
  -2   8   5      292.12      294.32      8.45 o
  -1   8   5      428.77      418.15     10.35 o
   0   8   5        4.18        2.90      1.19 o
   1   8   5      342.15      346.44      9.04 o
   2   8   5     1134.58     1125.17     18.15 o
   3   8   5      854.06      872.82     12.57 o
   4   8   5      840.70      845.88     12.31 o
   5   8   5      184.58      187.11      4.58 o
   6   8   5       11.17       11.56      4.89 o
   7   8   5       68.15       62.00      2.65 o
   8   8   5        6.07        3.99      1.60 o
   9   8   5        1.27        2.54      1.62 o
  10   8   5        3.94        5.38      1.83 o
  -1   9   5      138.45      136.54      5.52 o
   0   9   5        8.28        8.08      1.61 o
   1   9   5       37.77       37.23      2.82 o
   2   9   5       26.38       30.47      2.72 o
   3   9   5        6.18        5.22      1.08 o
   4   9   5      320.30      302.79      6.32 o
   5   9   5      184.32      182.13      4.66 o
   6   9   5      190.76      193.72      6.17 o
   7   9   5      581.41      585.19      9.95 o
   8   9   5      638.81      646.94     10.80 o
   9   9   5      464.74      461.51      8.78 o
  10   9   5       82.15       92.55      5.18 o
   0  10   5      246.71      238.53      7.63 o
   1  10   5      180.89      194.58      6.86 o
   2  10   5      210.78      214.35      7.13 o
   3  10   5      473.29      462.99     11.67 o
   4  10   5       50.09       46.67      3.34 o
   5  10   5      320.97      296.05      8.97 o
   6  10   5      192.89      190.29      5.09 o
   7  10   5        8.05        7.31      2.11 o
   8  10   5        4.83        3.22      1.08 o
   9  10   5       48.17       47.74      6.48 o
   0  11   5       70.58       64.46      3.96 o
   1  11   5       27.23       24.03      2.68 o
   2  11   5        2.32        4.38      1.56 o
   3  11   5      154.30      151.70      6.24 o
   4  11   5      182.29      167.83      6.59 o
   5  11   5      166.08      179.92      7.01 o
   6  11   5      286.02      291.84      9.36 o
   7  11   5      230.93      238.41      8.47 o
  -2  -9   6       53.38       48.43      3.91 o
  -1  -9   6       20.24       23.21      3.15 o
   0  -9   6        0.00        1.02      1.51 o
   1  -9   6        0.88        2.90      1.76 o
   2  -9   6       38.26       38.94      4.01 o
   3  -9   6       84.14       87.30      5.43 o
  -5  -8   6       22.24       25.42      2.97 o
  -4  -8   6       17.13       20.24      2.65 o
  -3  -8   6       65.07       69.34      4.11 o
  -2  -8   6      258.95      255.72      8.52 o
  -1  -8   6      704.70      696.24     16.40 o
   0  -8   6      675.56      671.54     16.18 o
   1  -8   6      174.65      168.65      7.04 o
   2  -8   6      715.97      667.23     16.57 o
   3  -8   6      118.60      119.85      6.17 o
   4  -8   6      193.30      192.55      8.22 o
   5  -8   6        0.20        0.10      1.36 o
  -6  -7   6      274.21      296.89      9.81 o
  -5  -7   6      298.98      279.70      9.09 o
  -4  -7   6      597.60      585.04     14.02 o
  -3  -7   6      616.18      610.03     13.97 o
  -2  -7   6      706.75      690.94     12.68 o
  -1  -7   6      215.07      193.44      6.94 o
   0  -7   6       33.92       29.43      2.92 o
   1  -7   6      680.81      650.86     15.48 o
   2  -7   6       10.32       11.84      2.33 o
   3  -7   6      161.23      153.49      6.76 o
   4  -7   6      387.53      372.64     11.42 o
   5  -7   6      691.26      696.02     17.49 o
   6  -7   6      199.75      199.74      8.37 o
  -6  -6   6       40.38       35.60      3.42 o
  -5  -6   6        5.39        4.51      1.63 o
  -4  -6   6      227.01      199.31      7.08 o
  -3  -6   6      912.96      856.71     17.64 o
  -2  -6   6      829.60      858.17     12.31 o
  -1  -6   6      724.76      715.68     10.60 o
   0  -6   6      309.06      297.16      8.74 o
   1  -6   6     3556.79     3406.56     57.62 o
   2  -6   6      785.45      748.31     16.89 o
   3  -6   6      492.34      469.97     12.51 o
   4  -6   6      139.04      132.65      6.09 o
   5  -6   6        0.28       -1.19      1.19 o
   6  -6   6      248.63      196.00      7.98 o
   7  -6   6       34.06       28.91      3.59 o
  -7  -5   6      221.27      229.78      8.55 o
  -6  -5   6      946.18      934.94     20.26 o
  -5  -5   6     1032.01     1059.05     21.60 o
  -4  -5   6      932.16      945.82     19.37 o
  -3  -5   6     1505.28     1411.11     25.81 o
  -2  -5   6       78.61       79.95      2.72 o
  -1  -5   6      140.77      139.21      3.57 o
   0  -5   6        8.76        9.46      1.11 o
   1  -5   6      110.45      104.56      4.86 o
   2  -5   6      490.64      456.62     11.62 o
   3  -5   6      606.24      584.20     14.02 o
   4  -5   6      389.22      387.48     10.90 o
   5  -5   6      126.96      114.59      5.65 o
   6  -5   6      116.34      117.22      5.82 o
   7  -5   6      477.19      451.10     12.98 o
   8  -5   6       96.34       96.39      5.72 o
  -7  -4   6       26.97       23.86      3.02 o
  -6  -4   6       21.33       19.47      2.68 o
  -5  -4   6       61.36       65.82      4.09 o
  -4  -4   6      373.26      323.37      9.19 o
  -3  -4   6      561.37      579.79     13.01 o
  -2  -4   6     1452.80     1408.70     17.86 o
  -1  -4   6     2422.87     2454.17     28.88 o
   0  -4   6     2397.93     2396.09     28.12 o
   1  -4   6     1890.90     1907.16     22.77 o
   2  -4   6     1691.71     1727.57     31.39 o
   3  -4   6      172.67      154.60      6.04 o
   4  -4   6        0.84        0.50      1.26 o
   5  -4   6        8.43        4.34      1.68 o
   6  -4   6        0.12       -0.42      1.31 o
   7  -4   6       28.49       31.63      3.39 o
   8  -4   6       89.39       83.12      5.80 o
   9  -4   6       76.10       68.55      8.04 o
  -7  -3   6      607.76      620.51     15.51 o
  -6  -3   6     1238.25     1264.53     25.09 o
  -5  -3   6     1408.04     1397.66     26.51 o
  -4  -3   6      197.24      195.15      6.71 o
  -3  -3   6      189.95      170.75      5.97 o
  -2  -3   6       82.38       77.92      2.56 o
  -1  -3   6      987.72      969.90     17.95 o
   0  -3   6        0.07        0.86      0.88 o
   1  -3   6       48.36       43.55      1.98 o
   2  -3   6       84.32       79.40      4.00 o
   3  -3   6      740.56      733.32     15.83 o
   4  -3   6     1194.54     1169.28     23.09 o
   5  -3   6      556.86      549.05     13.55 o
   6  -3   6      980.46     1006.90     21.38 o
   7  -3   6      576.57      573.87     14.64 o
   8  -3   6      136.45      131.44      4.37 o
   9  -3   6      193.78      201.11      5.68 o
  10  -3   6       16.90       19.17      3.20 o
  -7  -2   6      130.52      120.04      5.85 o
  -6  -2   6        5.65        5.80      1.76 o
  -5  -2   6      101.30       93.14      4.68 o
  -4  -2   6      455.72      421.84     10.75 o
  -3  -2   6     1274.35     1303.18     23.95 o
  -2  -2   6     1497.99     1553.28     19.08 o
  -1  -2   6     3877.06     3830.21     43.14 o
   0  -2   6     5435.98     5546.41     61.19 o
   1  -2   6     2930.13     3042.27     34.57 o
   2  -2   6        1.88       32.10      2.68 o
   3  -2   6      489.59      433.74      6.27 o
   4  -2   6      263.41      273.56      8.30 o
   5  -2   6       46.94       43.05      3.57 o
   6  -2   6       77.02       78.03      4.56 o
   7  -2   6      309.42      310.85      6.64 o
   8  -2   6       55.76       53.49      2.77 o
   9  -2   6       93.62       97.13      3.90 o
  10  -2   6      255.64      286.71     10.38 o
  -7  -1   6      392.19      403.71     11.57 o
  -6  -1   6      421.99      413.32     11.35 o
  -5  -1   6      206.18      193.99      6.91 o
  -4  -1   6     1955.48     1947.35     34.01 o
  -3  -1   6     2847.94     2797.17     45.98 o
  -2  -1   6      876.54      895.85     11.78 o
  -1  -1   6      193.12      204.41      5.05 o
   0  -1   6      262.61      268.77      4.81 o
   1  -1   6      755.18      777.63     10.33 o
   2  -1   6      255.36      255.67      4.38 o
   3  -1   6     2027.74     1943.36     22.58 o
   4  -1   6     2149.30     2080.47     36.61 o
   5  -1   6     1658.59     1642.13     30.25 o
   6  -1   6     1485.16     1443.26     28.82 o
   7  -1   6      708.63      743.60     13.96 o
   8  -1   6      110.94      119.18      4.83 o
   9  -1   6        3.61        8.58      1.44 o
  10  -1   6        0.51        1.21      1.46 o
  11  -1   6       83.18       93.96      5.92 o
  -7   0   6       11.82       10.58      2.18 o
  -6   0   6       76.73       79.39      4.61 o
  -5   0   6      105.45      101.79      4.93 o
  -4   0   6     2488.36     2483.76     41.96 o
  -3   0   6      650.50      654.30     14.02 o
  -2   0   6     1983.41     2022.74     23.73 o
  -1   0   6     2273.94     2285.47     26.44 o
   0   0   6     1351.20     1250.23     15.39 o
   1   0   6     1124.42     1053.76     13.22 o
   2   0   6     2350.65     2334.11     26.76 o
   3   0   6      226.70      252.17      4.29 o
   4   0   6      103.90      119.39      2.55 o
   5   0   6       35.04       42.18      1.99 o
   6   0   6      116.84      102.87      3.14 o
   7   0   6      390.71      382.86      8.63 o
   8   0   6      355.90      382.39      7.41 o
   9   0   6      271.48      266.92      6.19 o
  10   0   6      101.86      108.33      5.80 o
  11   0   6       90.78       95.74      5.82 o
  -7   1   6      212.84      233.00      8.32 o
  -6   1   6      513.92      500.81      9.24 o
  -5   1   6      990.23      999.47     21.77 o
  -4   1   6     2622.48     2672.45     32.58 o
  -3   1   6     1255.28     1308.11     23.93 o
  -2   1   6       14.22       10.97      1.66 o
  -1   1   6      174.32      174.61      3.54 o
   0   1   6      728.35      702.25      9.47 o
   1   1   6       70.80       54.52      3.88 o
   2   1   6     1481.80     1434.29     17.21 o
   3   1   6      797.97      795.32     10.37 o
   4   1   6      937.66      959.53     12.70 o
   5   1   6     1145.69     1156.71     11.85 o
   6   1   6     2863.13     2995.98     36.11 o
   7   1   6      204.62      204.53      4.72 o
   8   1   6      217.03      221.68      5.18 o
   9   1   6      281.24      282.59      6.24 o
  10   1   6       57.88       56.01      4.16 o
  11   1   6       14.28       14.57      2.95 o
  -7   2   6        1.10        2.82      1.49 o
  -6   2   6        6.95        7.18      2.53 o
  -5   2   6      306.67      307.50      6.51 o
  -4   2   6      300.38      300.04      6.10 o
  -3   2   6      829.72      836.46     12.29 o
  -2   2   6      428.09      413.68      6.78 o
  -1   2   6      863.44      854.13     11.19 o
   0   2   6      689.64      676.35      9.23 o
   1   2   6     1181.99     1157.73     14.38 o
   2   2   6     1803.70     1833.75     21.56 o
   3   2   6      234.46      225.20      3.62 o
   4   2   6     1864.30     2095.84     30.02 o
   5   2   6       14.84        9.30      1.95 o
   6   2   6       34.85       38.42      1.34 o
   7   2   6       31.66       31.83      1.84 o
   8   2   6        0.54        1.55      0.87 o
   9   2   6      578.47      629.28     10.47 o
  10   2   6      476.95      509.34     13.95 o
  11   2   6      302.83      312.37     10.87 o
  -7   3   6      356.55      387.71     11.44 o
  -6   3   6      879.27      888.49     19.27 o
  -5   3   6      580.82      596.88     14.14 o
  -4   3   6      164.53      156.88      6.02 o
  -3   3   6       72.81       70.63      2.56 o
  -2   3   6      273.71      281.43      5.23 o
  -1   3   6      194.08      203.28      3.97 o
   0   3   6       95.94      104.13      2.70 o
   1   3   6     1247.76     1384.53     18.05 o
   2   3   6     1157.65     1142.01     14.30 o
   3   3   6      494.15      453.18      6.82 o
   4   3   6     1353.84     1376.50     16.89 o
   5   3   6     1783.87     1816.51     17.81 o
   6   3   6     1152.94     1146.57     12.06 o
   7   3   6     1381.83     1401.79     14.57 o
   8   3   6      837.49      866.70     12.85 o
   9   3   6      120.05      121.21      4.11 o
  10   3   6      105.69      115.51      5.90 o
  11   3   6       19.69       18.23      3.00 o
  -6   4   6        4.22        3.84      1.59 o
  -5   4   6       66.12       65.72      3.99 o
  -4   4   6      282.64      262.48      8.10 o
  -3   4   6       13.33       19.72      2.25 o
  -2   4   6     1274.53     1246.42     22.91 o
  -1   4   6      994.68      967.84     12.70 o
   0   4   6      753.67      710.67      9.88 o
   1   4   6     2130.72     2110.04     24.84 o
   2   4   6     2268.11     2424.39     28.19 o
   3   4   6     1259.83     1304.56     16.28 o
   4   4   6      125.04      102.59      5.19 o
   5   4   6        1.56        3.07      0.70 o
   6   4   6        7.19        5.03      0.89 o
   7   4   6      124.41      110.81      2.53 o
   8   4   6     1050.71     1112.50     12.33 o
   9   4   6       13.29       20.45      1.75 o
  10   4   6      235.78      254.46      8.99 o
  11   4   6      524.73      555.61     15.48 o
  -6   5   6      165.91      193.47      7.51 o
  -5   5   6      173.78      172.09      6.71 o
  -4   5   6      495.76      469.92     11.89 o
  -3   5   6      295.79      316.54      8.94 o
  -2   5   6       72.35       85.91      4.14 o
  -1   5   6       74.58       70.47      2.36 o
   0   5   6       42.41       42.56      1.94 o
   1   5   6      225.81      200.08      4.17 o
   2   5   6      400.82      376.34     13.84 o
   3   5   6     1470.05     1494.22     18.60 o
   4   5   6     1025.39      986.34     17.96 o
   5   5   6      898.48      875.24     12.20 o
   6   5   6     1710.32     1835.39     22.42 o
   7   5   6      699.58      683.04     11.48 o
   8   5   6      232.92      222.58      4.85 o
   9   5   6      232.86      249.91      5.33 o
  -5   6   6       65.64       74.04      4.41 o
  -4   6   6        5.26       11.27      2.11 o
  -3   6   6      241.56      245.14      7.78 o
  -2   6   6      269.60      291.62      8.40 o
  -1   6   6      871.57      848.96     11.89 o
   0   6   6     1355.07     1399.82     17.82 o
   1   6   6      877.32      887.09     12.24 o
   2   6   6      405.39      371.30      6.45 o
   3   6   6       83.29       71.01      4.99 o
   4   6   6      358.00      346.39      6.22 o
   5   6   6        8.59        9.29      1.34 o
   6   6   6       90.81       84.96      2.80 o
   7   6   6        1.15        2.25      0.85 o
   8   6   6      162.97      162.70      4.13 o
   9   6   6      764.70      805.67     11.95 o
  10   6   6      368.54      373.63      7.16 o
  -4   7   6      172.27      182.42      6.91 o
  -3   7   6       14.44       17.14      2.30 o
  -2   7   6        4.79        5.60      1.51 o
  -1   7   6       80.60       78.82      4.01 o
   0   7   6       23.67       22.32      1.58 o
   1   7   6      558.22      532.76      8.59 o
   2   7   6       60.13       60.25      2.68 o
   3   7   6      138.63      136.85      5.21 o
   4   7   6     1918.40     1927.16     23.84 o
   5   7   6     1040.95     1044.53     14.37 o
   6   7   6      855.25      833.01     12.14 o
   7   7   6      304.51      308.69      6.20 o
   8   7   6      178.73      182.90      4.59 o
   9   7   6       65.27       64.48      2.76 o
  10   7   6      109.47      102.02      3.53 o
  11   7   6        4.51        4.71      1.76 o
  -3   8   6      192.48      218.39      7.51 o
  -2   8   6       75.23       65.67      3.89 o
  -1   8   6      253.06      245.86      7.70 o
   0   8   6      174.56      172.04      6.12 o
   1   8   6     1178.85     1164.85     22.99 o
   2   8   6      617.76      597.13      9.64 o
   3   8   6      393.05      360.82      6.86 o
   4   8   6      105.02      103.71      3.34 o
   5   8   6      228.69      212.43      5.01 o
   6   8   6        8.86        8.38      1.27 o
   7   8   6      594.34      588.39      9.81 o
   8   8   6      245.46      252.19      5.76 o
   9   8   6      370.62      376.68      7.50 o
  10   8   6      388.14      405.84      7.99 o
  -2   9   6       50.16       46.77      3.47 o
   0   9   6       23.79       17.17      2.30 o
   1   9   6        0.29        0.89      0.92 o
   2   9   6      250.78      242.57      5.58 o
   3   9   6      567.18      536.92      9.28 o
   4   9   6       48.56       45.92      5.28 o
   5   9   6      798.74      810.37     12.48 o
   6   9   6      434.75      438.46      8.24 o
   7   9   6      458.57      468.55      9.74 o
   8   9   6      188.32      185.15      5.01 o
   9   9   6       43.78       47.26      2.64 o
  -1  10   6      141.28      159.51      6.39 o
   0  10   6      298.04      309.10      9.29 o
   1  10   6      422.55      421.62     11.17 o
   2  10   6      475.12      502.55     12.58 o
   3  10   6      139.77      141.15      5.85 o
   4  10   6       33.87       29.71      2.68 o
   5  10   6      197.40      191.58      8.16 o
   6  10   6      330.77      328.43      7.13 o
   7  10   6        4.48        4.04      1.19 o
   8  10   6      111.09      107.92      5.60 o
   9  10   6      146.07      154.44      4.80 o
   1  11   6       41.20       47.04      3.57 o
   2  11   6        1.50       -0.59      0.89 o
   3  11   6      160.55      173.78      6.79 o
   4  11   6      235.57      250.99      8.50 o
   5  11   6      107.99      116.70      5.52 o
   6  11   6      471.68      460.11     12.53 o
   7  11   6      156.55      159.87      4.96 o
  -1  -9   7       16.07       12.68      2.55 o
   0  -9   7       23.70       18.90      3.00 o
   1  -9   7      186.47      189.08      8.15 o
  -2  -8   7      795.60      813.11     18.50 o
  -1  -8   7     1036.70     1014.96     21.92 o
   0  -8   7      334.43      339.99     10.63 o
   1  -8   7      334.66      324.93     10.65 o
   2  -8   7       35.66       32.43      3.72 o
   3  -8   7      162.73      139.61      7.06 o
   4  -8   7       20.34       18.83      3.10 o
  -5  -7   7      425.77      418.05     12.01 o
  -4  -7   7       34.15       27.70      2.97 o
  -3  -7   7       65.76       72.63      4.24 o
  -2  -7   7        8.26        4.25      1.08 o
  -1  -7   7       27.27       26.18      2.97 o
   0  -7   7      114.22      112.89      5.65 o
   1  -7   7      274.75      267.31      9.07 o
   2  -7   7       84.76       79.39      5.00 o
   3  -7   7      591.43      577.83     15.23 o
   4  -7   7      314.82      316.07     10.65 o
   5  -7   7      226.82      227.68      9.07 o
   6  -7   7       93.70       92.10      5.87 o
  -5  -6   7      438.19      441.06     12.26 o
  -4  -6   7      502.22      456.89     12.09 o
  -3  -6   7     1009.64     1048.70     21.03 o
  -2  -6   7      831.45      846.18     12.52 o
  -1  -6   7      866.96      852.47     12.47 o
   0  -6   7      286.50      284.28      8.82 o
   1  -6   7       32.81       30.15      3.05 o
   2  -6   7       11.57       12.29      2.38 o
   3  -6   7       82.55       85.54      4.98 o
   4  -6   7        1.93        3.49      1.81 o
   5  -6   7       34.11       38.55      3.84 o
   6  -6   7        0.41       -0.42      1.73 o
   7  -6   7      164.15      155.20      7.56 o
  -6  -5   7      272.70      272.94      9.44 o
  -5  -5   7      317.39      311.63      9.81 o
  -4  -5   7      449.76      474.18     12.31 o
  -3  -5   7      609.33      567.75     13.38 o
  -2  -5   7       11.13       10.09      1.40 o
  -1  -5   7      194.69      187.37      6.94 o
   0  -5   7      637.49      632.39      9.71 o
   1  -5   7      139.67      134.61      5.70 o
   2  -5   7      709.11      675.60     15.71 o
   3  -5   7     1323.59     1336.50     26.65 o
   4  -5   7     1118.35     1088.85     23.14 o
   5  -5   7      311.48      286.09      9.64 o
   6  -5   7       86.87       78.97      5.03 o
   7  -5   7       50.42       48.68      4.41 o
   8  -5   7        8.75       14.76      2.95 o
  -6  -4   7      159.62      160.40      6.91 o
  -5  -4   7      439.85      423.40     11.72 o
  -4  -4   7     1287.95     1277.98     24.82 o
  -3  -4   7      821.94      913.19     18.73 o
  -2  -4   7      768.26      821.66     16.80 o
  -1  -4   7      381.99      378.90      6.77 o
   0  -4   7      961.33      952.01     13.07 o
   1  -4   7      938.87      950.75     19.62 o
   2  -4   7       67.59       67.48      4.09 o
   3  -4   7      138.25      123.81      5.75 o
   4  -4   7       65.91       68.20      4.46 o
   5  -4   7      252.36      228.69      8.35 o
   6  -4   7      219.80      215.49      8.35 o
   7  -4   7        2.21        3.22      2.01 o
   8  -4   7      298.77      292.36     10.45 o
   9  -4   7      164.82      159.76      7.20 o
  -7  -3   7      917.51     1012.33     22.32 o
  -6  -3   7      854.23      849.03     19.12 o
  -5  -3   7      778.17      787.08     17.69 o
  -4  -3   7      730.17      721.95     16.18 o
  -3  -3   7      210.31      186.61      6.54 o
  -2  -3   7      208.74      220.10      6.91 o
  -1  -3   7       25.60       31.40      2.68 o
   0  -3   7      757.85      744.59     11.99 o
   1  -3   7     2421.34     2405.61     28.34 o
   2  -3   7     1128.30     1152.84     22.81 o
   3  -3   7     1765.87     1780.90     32.97 o
   4  -3   7      124.62      120.86      5.67 o
   5  -3   7      304.61      309.53      9.74 o
   6  -3   7      577.78      565.82     14.62 o
   7  -3   7       47.94       49.94      4.14 o
   8  -3   7       42.85       50.07      2.81 o
   9  -3   7       17.89       17.34      2.01 o
  -7  -2   7       74.32       72.31      4.73 o
  -6  -2   7      149.15      138.45      6.34 o
  -5  -2   7      260.30      239.15      8.17 o
  -4  -2   7      778.68      793.17     17.22 o
  -3  -2   7      743.61      760.25     16.20 o
  -2  -2   7     1124.15     1128.98     21.28 o
  -1  -2   7     2179.38     2225.68     26.50 o
   0  -2   7      614.88      625.92      9.26 o
   1  -2   7      375.90      376.39      8.81 o
   2  -2   7       31.11       20.60      3.62 o
   3  -2   7       59.29       65.82      4.16 o
   4  -2   7       13.97       12.04      2.20 o
   5  -2   7       32.08       30.94      3.25 o
   6  -2   7      173.23      153.36      6.59 o
   7  -2   7      337.65      312.09      6.77 o
   8  -2   7      137.94      140.60      4.49 o
   9  -2   7      167.68      175.18      5.20 o
  10  -2   7      107.61      115.66      6.32 o
  -7  -1   7      932.17      998.88     22.00 o
  -6  -1   7      705.37      675.08     16.23 o
  -5  -1   7        5.95        5.43      1.71 o
  -4  -1   7       39.84       38.72      3.07 o
  -3  -1   7      115.90      112.76      4.88 o
  -2  -1   7      373.77      357.71      9.26 o
  -1  -1   7      122.96      107.88      2.97 o
   0  -1   7      427.82      395.81      6.48 o
   1  -1   7       90.38       80.28      2.46 o
   2  -1   7     3004.15     3045.72     34.78 o
   3  -1   7      774.06      777.39     10.45 o
   4  -1   7      971.92     1023.08     20.81 o
   5  -1   7      956.22      942.94     19.79 o
   6  -1   7      568.78      561.88     13.82 o
   7  -1   7      320.51      313.35      7.69 o
   8  -1   7       99.26      103.00      3.71 o
   9  -1   7       24.74       19.37      3.12 o
  10  -1   7       49.60       46.37      4.01 o
  -7   0   7       39.74       43.67      3.86 o
  -6   0   7      181.78      180.54      7.23 o
  -5   0   7      313.06      297.61      9.22 o
  -4   0   7      257.41      257.50      8.15 o
  -3   0   7      290.36      268.73      7.98 o
  -1   0   7     2090.15     2160.67     31.29 o
   0   0   7      476.50      472.55      7.29 o
   1   0   7      127.38       85.75      2.48 o
   2   0   7      327.94      297.35      5.13 o
   3   0   7      895.81      959.88     12.41 o
   4   0   7      206.40      197.84      5.69 o
   5   0   7      197.33      213.93      7.26 o
   6   0   7      177.96      178.76      4.36 o
   7   0   7      129.10      131.98      5.96 o
   8   0   7     1473.73     1481.38     22.48 o
   9   0   7      621.73      667.14     11.42 o
  10   0   7      170.93      192.63      5.43 o
  11   0   7       95.21      104.81      6.14 o
  -6   1   7      103.88      114.64      5.67 o
  -5   1   7      536.96      548.23     13.67 o
  -4   1   7      456.42      456.08     11.74 o
  -3   1   7      171.23      166.74      6.14 o
  -2   1   7       72.84       74.17      3.79 o
  -1   1   7      394.45      382.95      6.23 o
   0   1   7      545.67      556.26     11.25 o
   1   1   7      719.76      714.24      9.87 o
   2   1   7     1004.87      939.14     12.27 o
   3   1   7     2233.46     2165.54     25.31 o
   4   1   7     2842.69     2906.37     33.61 o
   5   1   7     1922.83     1962.16     28.81 o
   6   1   7      655.77      705.30     10.65 o
   7   1   7       32.91       25.29      1.78 o
   8   1   7       22.40       20.93      1.82 o
   9   1   7       20.72       16.20      1.75 o
  10   1   7       34.64       33.99      2.37 o
  11   1   7      132.63      139.44      6.99 o
  -6   2   7       42.66       36.89      3.52 o
  -5   2   7      290.08      289.56      9.17 o
  -4   2   7      654.61      654.28     15.04 o
  -3   2   7      651.14      633.64     14.27 o
  -2   2   7     1484.71     1523.28     27.25 o
  -1   2   7      507.43      481.08      7.36 o
   0   2   7     1743.38     1722.82     20.78 o
   1   2   7     2627.18     2775.20     31.92 o
   2   2   7      520.61      542.02      7.99 o
   3   2   7      178.00      224.89      4.33 o
   4   2   7        5.26        4.93      0.82 o
   5   2   7       26.31       20.41      1.24 o
   6   2   7      166.02      153.48      4.12 o
   7   2   7     1528.10     1611.21     22.52 o
   8   2   7      953.65     1005.65     14.66 o
   9   2   7      125.48      132.15      4.08 o
  10   2   7      559.15      613.27     20.18 o
  11   2   7      147.20      152.64      7.23 o
  -6   3   7      326.13      351.37     10.80 o
  -5   3   7       86.58       91.90      5.00 o
  -4   3   7      175.75      159.51      6.34 o
  -3   3   7        1.44        5.35      1.49 o
  -2   3   7      606.56      585.66     13.18 o
  -1   3   7       52.37       59.73      2.10 o
   0   3   7      258.38      215.09      4.33 o
   1   3   7     1168.52     1153.38     14.77 o
   2   3   7      451.05      426.62      6.84 o
   3   3   7     1760.51     1816.12     21.82 o
   4   3   7     1937.13     1967.37     23.44 o
   5   3   7      383.52      373.56      8.10 o
   6   3   7      257.02      230.53      5.33 o
   7   3   7      434.53      442.08      7.14 o
   8   3   7      172.30      155.52      6.12 o
   9   3   7        8.79        7.28      1.81 o
  10   3   7       26.24       19.89      2.55 o
  -6   4   7       47.23       49.54      3.91 o
  -5   4   7      248.14      252.62      8.67 o
  -4   4   7      192.21      195.97      7.23 o
  -3   4   7      604.18      612.66     14.22 o
  -2   4   7      706.65      693.94     15.09 o
  -1   4   7     1104.13     1102.57     14.43 o
   0   4   7      869.87      890.63     12.12 o
   1   4   7      508.72      493.90      7.72 o
   2   4   7      223.94      191.66      6.50 o
   3   4   7      511.31      521.55      8.01 o
   4   4   7      104.05      105.07      2.94 o
   5   4   7      927.38      960.20     16.47 o
   6   4   7      119.23      119.69      3.21 o
   7   4   7      429.49      445.53      7.34 o
   8   4   7     1181.49     1189.76     15.70 o
   9   4   7      967.91      982.23     20.44 o
  10   4   7      200.30      217.70      7.60 o
  -5   5   7        2.13        1.21      1.46 o
  -4   5   7        0.91        0.10      1.14 o
  -3   5   7        2.63        3.44      1.49 o
  -2   5   7      178.99      146.08      5.75 o
  -1   5   7        1.14        1.02      1.67 o
   0   5   7      235.29      228.89      4.76 o
   1   5   7      602.41      582.97      9.93 o
   2   5   7      734.21      725.08     10.48 o
   3   5   7      856.77      841.56     16.82 o
   4   5   7     1070.50     1049.44     14.12 o
   5   5   7     1100.77     1100.72     14.66 o
   6   5   7     1600.19     1521.72     19.25 o
   7   5   7      134.28      120.05      3.38 o
   8   5   7      232.89      218.02      6.56 o
   9   5   7       22.53       22.21      1.73 o
  10   5   7       43.55       48.28      3.57 o
  -4   6   7      110.83      116.85      5.70 o
  -3   6   7      622.24      604.46     14.49 o
  -2   6   7      641.38      611.15     14.12 o
  -1   6   7      484.32      478.92     11.67 o
   0   6   7      690.38      669.08     10.10 o
   1   6   7      637.32      646.73      9.84 o
   2   6   7      141.48      124.43      3.42 o
   3   6   7      247.15      247.99      7.51 o
   4   6   7        8.54        8.47      1.14 o
   5   6   7       83.38       75.69      4.24 o
   6   6   7     1436.52     1422.35     18.45 o
   7   6   7     1566.02     1550.53     19.91 o
   8   6   7      135.65      147.17      4.00 o
   9   6   7      263.14      273.60      5.86 o
  10   6   7      376.39      363.58     10.53 o
  -4   7   7       96.05      100.33      5.38 o
  -3   7   7       25.27       23.66      2.85 o
  -2   7   7        0.35        0.99      1.29 o
  -1   7   7       17.01       15.78      2.20 o
   0   7   7      146.20      137.39      5.09 o
   1   7   7      294.56      276.78      9.05 o
   2   7   7      376.56      389.91     10.26 o
   3   7   7     2730.51     2866.55     34.13 o
   4   7   7      674.35      658.07     10.27 o
   5   7   7     1005.63     1007.43     14.17 o
   6   7   7      124.99      121.43      3.63 o
   7   7   7      221.57      211.36      4.97 o
   8   7   7       16.90       16.19      1.57 o
   9   7   7       35.86       33.73      2.59 o
  10   7   7       84.78       88.53      4.94 o
  -3   8   7      144.41      148.26      6.47 o
  -2   8   7      336.44      336.65      9.98 o
  -1   8   7      702.48      692.00     15.61 o
   0   8   7      103.45      104.27      4.90 o
   1   8   7       22.30       26.36      2.68 o
   2   8   7       58.42       54.90      2.50 o
   3   8   7       17.78       18.88      1.67 o
   4   8   7       93.42       83.48      3.12 o
   5   8   7      206.74      193.30      5.44 o
   6   8   7       22.56       22.02      1.83 o
   7   8   7      218.13      217.89      5.30 o
   8   8   7      548.58      554.49     14.29 o
   9   8   7      213.13      208.86      5.33 o
  10   8   7       57.85       56.84      2.80 o
  -2   9   7       12.36       18.18      2.72 o
  -1   9   7       42.09       45.26      3.52 o
   1   9   7       36.66       41.72      3.25 o
   2   9   7      723.00      737.36     11.79 o
   3   9   7      756.80      773.37     12.16 o
   4   9   7      593.09      585.00     10.04 o
   5   9   7      218.21      213.20      5.38 o
   6   9   7      143.16      158.66      4.58 o
   7   9   7        1.83        3.14      1.04 o
   8   9   7        2.19        0.83      0.79 o
   9   9   7        1.52        1.42      0.93 o
   0  10   7       43.49       48.73      3.64 o
   1  10   7      161.88      159.88      6.52 o
   2  10   7        4.50        2.80      1.34 o
   3  10   7        0.34        0.47      1.15 o
   4  10   7       17.89       18.14      1.86 o
   5  10   7       36.83       35.23      3.80 o
   6  10   7      262.67      258.74      6.27 o
   7  10   7       64.10       69.06      3.17 o
   8  10   7      321.42      333.97      7.46 o
   2  11   7      141.06      150.94      6.44 o
   3  11   7      169.56      177.27      7.01 o
   4  11   7      163.67      169.51      6.86 o
   5  11   7      181.28      177.82      5.22 o
   6  11   7       61.76       66.29      3.10 o
  -1  -8   8       55.55       55.81      4.26 o
   0  -8   8      135.73      138.43      6.79 o
   1  -8   8       59.31       51.60      4.43 o
   2  -8   8        0.12       -1.44      1.44 o
   3  -8   8       55.36       48.31      4.58 o
  -1  -7   8      280.20      286.96      9.46 o
   0  -7   8      375.96      399.32     11.77 o
   1  -7   8      651.39      649.97     16.32 o
   2  -7   8      446.76      441.26     12.93 o
   3  -7   8      344.02      353.10     11.59 o
   4  -7   8        0.40       -1.19      1.63 o
   5  -7   8       91.77       86.90      5.70 o
  -3  -6   8      464.07      488.30     12.63 o
  -2  -6   8      733.24      790.05     17.04 o
  -1  -6   8      603.00      576.49     14.37 o
   0  -6   8       32.27       32.18      3.32 o
   1  -6   8       71.46       59.97      4.34 o
   2  -6   8      140.94      134.88      6.52 o
   3  -6   8      294.92      263.35      9.44 o
   4  -6   8      206.48      196.69      8.25 o
   5  -6   8      285.09      274.52     10.11 o
   6  -6   8      197.02      184.85      8.35 o
  -5  -5   8        3.19        5.60      1.61 o
  -4  -5   8       14.51       10.70      2.11 o
  -3  -5   8      186.85      168.72      6.61 o
  -2  -5   8      406.44      407.03     10.70 o
  -1  -5   8      264.83      290.61      6.08 o
   0  -5   8      928.82      958.45     20.41 o
   1  -5   8      322.92      326.67     10.01 o
   2  -5   8      382.46      377.52     11.15 o
   3  -5   8      384.90      399.03     11.77 o
   4  -5   8      172.65      167.66      7.33 o
   5  -5   8      193.17      197.16      8.17 o
   6  -5   8       51.03       49.10      4.53 o
   7  -5   8       32.64       26.21      3.67 o
  -5  -4   8      725.78      748.91     17.59 o
  -4  -4   8      638.85      652.02     15.56 o
  -3  -4   8      736.16      747.99     16.65 o
  -2  -4   8      619.12      550.93     13.01 o
  -1  -4   8       27.40       35.50      2.02 o
   0  -4   8        5.34        6.82      1.12 o
   1  -4   8      394.45      383.35     10.80 o
   2  -4   8       69.31       57.92      4.19 o
   3  -4   8      342.42      339.97     10.43 o
   4  -4   8        0.43        1.36      1.76 o
   5  -4   8      100.64       87.20      5.38 o
   6  -4   8      291.84      276.01      9.98 o
   7  -4   8      281.51      287.30     10.50 o
   8  -4   8      244.15      239.45      9.51 o
  -6  -3   8        3.06        6.34      1.63 o
  -5  -3   8       58.40       68.30      4.41 o
  -4  -3   8        1.57        4.68      1.51 o
  -3  -3   8       67.13       67.92      4.04 o
  -2  -3   8      486.89      449.41     11.25 o
  -1  -3   8      429.73      458.81      7.88 o
   0  -3   8      319.45      327.96      6.22 o
   1  -3   8      395.26      391.47      6.86 o
   2  -3   8     1810.57     1855.10     34.46 o
   3  -3   8      679.31      700.25     16.55 o
   4  -3   8      338.50      326.44     10.33 o
   5  -3   8      143.06      129.78      6.29 o
   6  -3   8       42.78       37.85      3.89 o
   7  -3   8       47.53       35.75      3.72 o
   8  -3   8       16.70       13.37      3.15 o
   9  -3   8       57.14       53.15      3.11 o
  -6  -2   8      494.16      520.88     14.10 o
  -5  -2   8      690.22      687.57     16.42 o
  -4  -2   8      993.48      981.98     20.59 o
  -3  -2   8      165.51      179.32      6.64 o
  -2  -2   8      456.32      459.84     11.35 o
  -1  -2   8     1143.07     1138.74     17.27 o
   0  -2   8      515.40      518.98      8.34 o
   1  -2   8      133.07      129.76      3.48 o
   2  -2   8       80.88       81.73      5.20 o
   3  -2   8        4.85        9.44      2.16 o
   4  -2   8     1784.44     1749.69     33.00 o
   5  -2   8      678.07      687.59     16.50 o
   6  -2   8      446.32      407.13     11.89 o
   7  -2   8      734.78      785.84     18.63 o
   8  -2   8      556.54      560.62     10.37 o
   9  -2   8       77.26       78.52      3.57 o
  10  -2   8       22.11       26.78      3.44 o
  -6  -1   8      150.17      139.59      6.61 o
  -5  -1   8        7.97        6.02      1.81 o
  -4  -1   8       91.31       94.88      4.95 o
  -3  -1   8      160.38      153.76      6.09 o
  -2  -1   8        7.56        3.32      1.29 o
  -1  -1   8      355.97      335.70     14.58 o
   0  -1   8     2243.26     2275.68     27.14 o
   1  -1   8     1844.62     1843.35     22.45 o
   2  -1   8      897.67      883.60     16.86 o
   3  -1   8      232.16      231.52      4.49 o
   4  -1   8      344.35      329.52      9.66 o
   5  -1   8      791.55      790.72     17.74 o
   6  -1   8      168.96      172.46      6.99 o
   7  -1   8       43.92       45.50      2.46 o
   8  -1   8        0.04        0.18      0.85 o
   9  -1   8       33.86       42.19      2.62 o
  10  -1   8      252.15      254.95      9.44 o
  -6   0   8      257.59      258.82      9.24 o
  -5   0   8      400.34      420.18     11.89 o
  -4   0   8      482.12      460.68     12.16 o
  -3   0   8     1408.41     1411.95     26.61 o
  -2   0   8     2332.07     2451.13     41.52 o
  -1   0   8        7.87        5.65      1.39 o
   0   0   8      613.29      590.10      8.89 o
   1   0   8       45.26       46.19      2.00 o
   2   0   8      570.18      570.12      8.54 o
   3   0   8      196.09      188.87      3.99 o
   4   0   8      177.95      169.28      3.61 o
   5   0   8     1532.33     1567.42     29.75 o
   6   0   8      810.60      855.30     18.80 o
   7   0   8      424.72      397.22     11.30 o
   8   0   8      388.17      389.74     11.40 o
   9   0   8        1.22        0.94      1.56 o
  -6   1   8        2.05        2.43      1.51 o
  -5   1   8       43.82       42.34      3.52 o
  -4   1   8       39.76       37.90      3.37 o
  -3   1   8       70.89       57.97      3.72 o
  -2   1   8      110.47      106.54      4.86 o
  -1   1   8       91.03       93.09      4.26 o
   0   1   8      888.30      886.99     12.14 o
   1   1   8     1441.13     1447.81     21.40 o
   2   1   8     1070.65     1094.59     14.29 o
   3   1   8     1174.72     1202.02     15.42 o
   4   1   8     1799.08     1853.32     22.34 o
   5   1   8      244.67      207.94      7.21 o
   6   1   8      475.22      496.83     12.63 o
   7   1   8       19.04       17.71      2.63 o
   8   1   8        0.60       -0.57      1.31 o
   9   1   8      263.22      222.58      8.20 o
  10   1   8       79.16       77.56      4.83 o
  -5   2   8      436.62      486.67     13.20 o
  -4   2   8      574.31      565.54     14.12 o
  -3   2   8     1051.33     1071.63     21.58 o
  -2   2   8      402.82      411.91     10.73 o
  -1   2   8      385.85      373.68      9.66 o
   0   2   8       28.99       33.52      1.74 o
   1   2   8        2.05        2.07      0.69 o
   2   2   8       56.52       60.20      2.21 o
   3   2   8      153.08      159.26      3.72 o
   4   2   8      340.32      339.93     10.27 o
   5   2   8      608.83      582.63      8.69 o
   6   2   8      962.70      928.18     19.47 o
   7   2   8     1580.50     1584.31     30.07 o
   8   2   8      136.67      133.67      5.99 o
   9   2   8      396.69      398.73     11.42 o
  10   2   8      133.30      130.85      6.17 o
  -5   3   8       32.81       28.34      3.17 o
  -4   3   8       26.96       22.81      2.80 o
  -3   3   8        0.53       -0.20      0.87 o
  -2   3   8       81.58       72.28      4.09 o
  -1   3   8      737.09      752.77     15.95 o
   0   3   8      712.70      688.62     14.83 o
   1   3   8     1288.30     1276.33     34.42 o
   2   3   8     2377.25     2361.94     27.98 o
   3   3   8     3868.65     3784.81     42.99 o
   4   3   8      861.52      817.53     11.44 o
   5   3   8      363.17      341.40      6.05 o
   6   3   8        6.90        8.17      1.05 o
   7   3   8       48.68       36.61      3.27 o
   8   3   8        2.41        1.04      1.21 o
   9   3   8       62.02       64.36      4.16 o
  10   3   8      525.23      543.40     14.00 o
  -5   4   8      223.42      226.02      8.60 o
  -4   4   8      296.41      324.34     10.21 o
  -3   4   8      323.25      329.79      9.86 o
  -2   4   8      232.91      234.61      7.80 o
  -1   4   8      114.00      124.21      5.23 o
   0   4   8      826.28      813.70     11.58 o
   1   4   8        2.15        3.27      1.03 o
   2   4   8      134.00      127.21      3.40 o
   3   4   8      153.41      128.91      3.46 o
   4   4   8      608.82      594.06      9.10 o
   5   4   8     1022.74     1003.51     14.65 o
   6   4   8      875.08      863.21     15.25 o
   7   4   8      498.19      500.92      8.18 o
   8   4   8      391.39      398.23     11.10 o
   9   4   8      130.68      133.10      5.99 o
  10   4   8      129.77      125.94      5.99 o
  -4   5   8        2.18        3.05      1.56 o
  -3   5   8      215.44      210.76      7.70 o
  -2   5   8       46.90       45.33      3.47 o
  -1   5   8      649.48      650.02     14.71 o
   0   5   8     1586.29     1574.70     20.02 o
   1   5   8     1256.12     1259.27     16.59 o
   2   5   8     1388.10     1377.43     17.85 o
   3   5   8      817.81      830.32     11.95 o
   4   5   8       20.11       15.49      1.40 o
   5   5   8       74.43       73.81      2.67 o
   6   5   8      100.02       80.42      2.80 o
   7   5   8        0.05        2.18      2.44 o
   8   5   8      137.03      145.77      3.94 o
   9   5   8      266.68      270.34      8.89 o
  10   5   8       12.06       15.63      2.48 o
  11   5   8       26.01       27.05      3.07 o
  -4   6   8      175.40      184.77      7.60 o
  -3   6   8      215.45      227.43      8.22 o
  -2   6   8      110.50      132.63      5.92 o
  -1   6   8      191.64      192.87      7.06 o
   0   6   8        0.50        1.29      0.74 o
   1   6   8      170.11      163.62      7.25 o
   2   6   8       55.98       48.27      2.22 o
   3   6   8      407.29      369.82      6.84 o
   4   6   8      167.34      150.26      4.02 o
   5   6   8      391.63      410.09      7.39 o
   6   6   8      394.00      370.30      6.95 o
   7   6   8      594.95      602.52     14.48 o
   8   6   8      197.07      212.83      5.60 o
   9   6   8      205.89      222.94      5.28 o
  10   6   8      102.40      112.37      5.57 o
  -3   7   8        0.87        2.28      1.44 o
  -2   7   8      132.38      108.25      5.38 o
  -1   7   8      476.95      458.88     11.96 o
   0   7   8      571.61      569.20      9.46 o
   1   7   8      507.11      466.61      8.22 o
   2   7   8      305.65      290.85      6.06 o
   3   7   8      262.84      274.57      8.50 o
   4   7   8      116.14      100.44      7.44 o
   5   7   8      218.19      198.39      4.91 o
   6   7   8       22.63       21.94      1.77 o
   7   7   8        1.62        2.19      0.86 o
   8   7   8        0.27       -0.21      0.68 o
   9   7   8      175.21      159.45      4.47 o
  10   7   8      132.29      137.96      4.26 o
  -2   8   8      116.39      118.71      5.82 o
  -1   8   8      151.88      161.71      6.64 o
   0   8   8       20.14       12.96      1.97 o
   1   8   8       16.03       12.18      1.49 o
   2   8   8       33.54       27.50      2.00 o
   3   8   8      133.15      120.42      5.25 o
   4   8   8      397.90      402.50      7.77 o
   5   8   8     1076.07     1061.62     15.36 o
   6   8   8      423.95      431.08      8.20 o
   7   8   8      125.26      140.20      4.24 o
   8   8   8      240.82      245.86      5.88 o
   9   8   8      178.52      176.45      6.85 o
  10   8   8       28.26       27.22      2.16 o
  -1   9   8       39.02       37.21      3.47 o
   0   9   8      169.51      164.29      6.69 o
   1   9   8      307.58      313.17      9.74 o
   2   9   8      507.99      510.06      9.39 o
   3   9   8       92.21       91.96      3.46 o
   4   9   8       43.95       41.80      2.43 o
   5   9   8       66.94       56.32      2.76 o
   6   9   8        0.37       -0.11      1.03 o
   7   9   8        5.88        4.68      1.18 o
   8   9   8      111.80      107.54      3.92 o
   9   9   8        8.29        9.86      3.29 o
   1  10   8       10.17       11.79      2.20 o
   2  10   8       27.21       24.55      2.87 o
   3  10   8      171.36      173.23      9.74 o
   4  10   8       93.15       87.81      3.55 o
   5  10   8       53.87       61.68      3.05 o
   6  10   8      146.49      152.24      4.80 o
   7  10   8      347.74      354.86      7.78 o
   8  10   8       99.33       91.03      3.74 o
   0  -7   9      318.38      333.33     11.02 o
   1  -7   9       95.21      100.43      5.99 o
   2  -7   9      175.74      167.73      7.88 o
   3  -7   9       23.95       26.98      3.81 o
   0  -6   9        0.25        0.37      1.59 o
   1  -6   9       17.67       23.86      3.27 o
   2  -6   9       91.10       86.33      5.52 o
   3  -6   9      119.01      115.71      6.47 o
   4  -6   9      252.21      252.97      9.86 o
   5  -6   9      272.72      291.37     11.02 o
  -3  -5   9      140.58      140.43      6.22 o
   0  -5   9      909.27      911.09     20.31 o
   1  -5   9      424.84      432.77     12.41 o
   2  -5   9      270.74      283.49      9.86 o
   3  -5   9      152.94      143.70      7.04 o
   4  -5   9      327.49      332.56     11.30 o
   5  -5   9       18.81       15.41      3.17 o
   6  -5   9        7.71        8.57      2.53 o
   7  -5   9        3.01        3.91      2.18 o
  -4  -4   9      329.20      332.41     10.40 o
  -3  -4   9      425.57      417.46     11.57 o
  -2  -4   9      437.56      430.09     11.37 o
  -1  -4   9       35.57       35.60      2.90 o
   0  -4   9       37.66       32.82      3.29 o
   1  -4   9       52.33       53.31      4.14 o
   2  -4   9      123.13      120.17      6.09 o
   3  -4   9      503.84      477.90     13.48 o
   4  -4   9     1033.82     1052.24     23.51 o
   5  -4   9      232.20      259.54      9.86 o
   6  -4   9      175.85      189.46      8.47 o
   7  -4   9       76.16       81.77      5.62 o
   8  -4   9       34.35       37.85      4.29 o
  -4  -3   9       79.58       84.70      4.83 o
  -3  -3   9      286.99      302.84      9.41 o
  -2  -3   9      617.34      664.56     15.14 o
  -1  -3   9     1009.60     1067.84     20.98 o
   0  -3   9      367.73      385.33      7.16 o
   1  -3   9      798.10      806.43     18.06 o
   2  -3   9      916.89      963.41     21.03 o
   3  -3   9      364.76      339.08     10.65 o
   4  -3   9      228.99      215.44      8.37 o
   5  -3   9      103.00       89.53      5.52 o
   6  -3   9      405.15      394.32     12.26 o
   7  -3   9       76.71       73.05      5.25 o
   8  -3   9        7.01        9.41      3.16 o
  -5  -2   9      441.87      458.08     13.05 o
  -4  -2   9      213.85      229.09      8.40 o
  -3  -2   9      128.29      138.18      6.04 o
  -2  -2   9        2.87        6.09      1.63 o
  -1  -2   9        8.60        7.33      1.66 o
   0  -2   9       71.83       62.01      2.54 o
   1  -2   9      183.46      177.04      4.30 o
   2  -2   9      832.94      848.54     18.65 o
   3  -2   9      111.19      115.59      5.77 o
   4  -2   9      333.78      352.26     10.83 o
   5  -2   9      441.96      454.81     12.91 o
   6  -2   9      128.46      124.63      6.27 o
   7  -2   9      351.03      347.35     11.27 o
   8  -2   9      287.89      304.10     10.65 o
   9  -2   9      141.25      153.88      7.46 o
  -5  -1   9        1.83        3.39      1.31 o
  -4  -1   9       97.02       92.30      5.08 o
  -3  -1   9      573.95      551.00     13.70 o
  -2  -1   9      518.22      541.22     13.13 o
  -1  -1   9      506.98      515.43     12.26 o
   0  -1   9     2462.45     2511.52     30.00 o
   1  -1   9      706.02      708.62     10.55 o
   2  -1   9      993.64      968.86     13.31 o
   3  -1   9      427.28      410.99     11.20 o
   4  -1   9      173.49      166.64      6.79 o
   5  -1   9       74.86       75.36      4.73 o
   6  -1   9       30.92       31.34      3.39 o
   7  -1   9      155.92      145.81      6.86 o
   8  -1   9      160.85      158.94      7.21 o
   9  -1   9       85.56       90.42      5.60 o
  -5   0   9      164.92      162.63      7.16 o
  -4   0   9       82.31       85.24      4.88 o
  -3   0   9      222.03      233.25      8.08 o
  -2   0   9      258.77      256.98      8.17 o
  -1   0   9        0.05        1.73      1.14 o
   0   0   9      213.65      209.57      7.26 o
   1   0   9       11.69        8.30      1.12 o
   2   0   9      284.90      286.25      5.56 o
   3   0   9     1866.72     1920.96     23.43 o
   4   0   9      917.66      904.13     19.42 o
   5   0   9      354.14      347.97     10.33 o
   6   0   9     1195.38     1215.98     25.09 o
   7   0   9      615.10      585.81     15.06 o
   8   0   9       54.22       59.20      4.43 o
   9   0   9        5.78       11.72      2.60 o
  10   0   9       27.72       19.94      3.12 o
  -5   1   9      127.18      128.84      6.39 o
  -4   1   9       19.17       21.63      2.80 o
  -2   1   9      926.88      971.38     20.07 o
  -1   1   9     3364.82     3341.54     54.77 o
   0   1   9      942.72      922.45     13.66 o
   1   1   9     1036.83     1023.03     13.89 o
   2   1   9      210.14      195.39      6.58 o
   3   1   9      179.72      177.55      4.14 o
   4   1   9       66.13       54.59      2.17 o
   5   1   9       41.42       40.58      3.39 o
   6   1   9       27.92       28.98      3.17 o
   7   1   9      132.12      132.83      6.17 o
   8   1   9      519.56      519.59     14.00 o
   9   1   9      774.18      750.91     18.16 o
  10   1   9        7.94       16.97      2.85 o
  -4   2   9      504.64      522.12     13.95 o
  -3   2   9      190.59      219.48      7.90 o
  -2   2   9       69.71       66.22      4.01 o
  -1   2   9      335.03      340.37      9.56 o
   0   2   9        2.06        0.70      1.13 o
   1   2   9     1162.78     1191.48     15.79 o
   2   2   9      279.58      255.15      5.20 o
   3   2   9      559.76      545.36      8.61 o
   4   2   9     1417.15     1412.52     18.06 o
   5   2   9     1412.74     1386.54     17.73 o
   6   2   9      209.06      212.49      7.65 o
   7   2   9       59.38       61.29      4.24 o
   8   2   9        4.71        3.86      1.88 o
   9   2   9      216.37      210.34      8.13 o
  10   2   9      118.25      125.74      6.29 o
  -4   3   9      322.24      333.53     10.65 o
  -3   3   9      701.47      717.59     16.82 o
  -2   3   9      265.97      256.61      8.42 o
  -1   3   9      822.98      861.05     18.13 o
   0   3   9     1030.33     1034.06     14.18 o
   1   3   9      110.56      103.27      3.17 o
   2   3   9      574.32      557.31      8.86 o
   3   3   9      206.00      183.04      4.64 o
   4   3   9        0.24        2.44      1.52 o
   5   3   9       57.21       51.97      3.64 o
   6   3   9      159.12      152.01      3.77 o
   7   3   9      411.60      358.05     10.55 o
   8   3   9       58.03       61.73      4.24 o
   9   3   9       51.39       50.14      3.94 o
  10   3   9      125.36      127.95      6.19 o
  11   3   9      135.31      156.88      7.08 o
  -4   4   9      147.21      140.56      6.69 o
  -3   4   9      453.50      454.59     12.61 o
  -2   4   9       18.55       18.31      2.58 o
  -1   4   9       79.04       76.59      4.29 o
   0   4   9       36.42       36.41      2.90 o
   1   4   9        0.98        1.35      0.71 o
   2   4   9      548.02      541.77      8.79 o
   3   4   9      366.13      347.96      8.79 o
   4   4   9      555.52      568.32      9.06 o
   5   4   9      595.86      596.30      9.45 o
   6   4   9      425.99      394.87     10.13 o
   7   4   9      339.96      339.41      6.41 o
   8   4   9      403.38      374.92     11.05 o
   9   4   9      138.88      116.97      5.85 o
  10   4   9        2.42        3.20      1.61 o
  11   4   9        4.30        3.67      1.86 o
  -3   5   9      254.86      282.08      9.64 o
  -2   5   9      476.71      510.70     13.35 o
  -1   5   9      392.65      376.58     10.68 o
   0   5   9       78.65       87.05      4.51 o
   1   5   9      726.73      704.14     10.80 o
   2   5   9      514.99      489.86      8.32 o
   3   5   9      164.72      149.89      6.52 o
   4   5   9        3.26        4.79      1.08 o
   5   5   9      142.89      121.04      3.60 o
   6   5   9        6.66        4.62      0.99 o
   7   5   9        4.73        3.05      1.14 o
   8   5   9      175.23      184.84      4.59 o
   9   5   9      558.29      579.59     14.94 o
  10   5   9       77.02       88.76      5.13 o
  -3   6   9        1.09        0.10      1.29 o
  -2   6   9       57.82       61.66      4.24 o
  -1   6   9      123.86      109.81      5.50 o
   0   6   9        3.57        2.82      1.36 o
   1   6   9      206.02      192.93      4.76 o
   2   6   9      299.54      292.29      6.10 o
   3   6   9      606.93      611.21      9.91 o
   4   6   9      539.61      513.25     12.96 o
   5   6   9      706.89      723.00     11.26 o
   6   6   9      196.34      185.29      4.73 o
   7   6   9      331.87      314.62      6.49 o
   8   6   9      127.85      132.37      3.97 o
   9   6   9       85.91       82.69      4.98 o
  10   6   9        1.64        2.18      1.49 o
  -2   7   9      222.25      230.70      8.47 o
  -1   7   9      306.93      308.06      9.71 o
   0   7   9      283.30      287.83      9.19 o
   1   7   9      193.34      192.27      4.92 o
   2   7   9       45.59       49.25      3.00 o
   3   7   9        6.06        3.12      1.39 o
   4   7   9        8.48       10.57      1.40 o
   5   7   9      452.88      435.30      8.11 o
   6   7   9      135.33      138.33      4.14 o
   7   7   9      197.46      201.74      5.12 o
   8   7   9      217.70      203.65     11.83 o
   9   7   9        0.44        1.84      1.03 o
  10   7   9       79.31       79.64      5.00 o
  -1   8   9        1.04        1.39      1.41 o
   0   8   9       12.61       11.74      2.35 o
   1   8   9       96.03       95.05      3.48 o
   2   8   9      318.66      299.56      6.58 o
   3   8   9      103.68      111.29      4.86 o
   4   8   9      668.48      647.40     10.93 o
   5   8   9       35.06       35.37      2.36 o
   6   8   9      131.32      131.50      4.16 o
   7   8   9      226.01      232.31      5.74 o
   8   8   9       57.50       54.87      2.78 o
   9   8   9       62.69       61.02      2.90 o
   1   9   9        1.05        4.31      1.49 o
   2   9   9       33.26       34.97      2.38 o
   3   9   9      110.92      110.76     10.02 o
   4   9   9      126.33      117.94      4.11 o
   5   9   9        1.59        1.06      0.96 o
   6   9   9       15.24       12.88      1.75 o
   7   9   9       19.29       22.61      2.08 o
   8   9   9       51.92       52.37      2.96 o
   3  10   9      108.35       99.91      3.86 o
   4  10   9      267.09      268.96      6.66 o
   5  10   9      137.75      134.60      4.56 o
   6  10   9       90.69       94.00      3.83 o
   1  -6  10      177.40      215.34      8.92 o
   2  -6  10      592.79      618.58     16.92 o
   3  -6  10      192.21      211.21      9.24 o
   1  -5  10       33.74       35.65      3.94 o
   2  -5  10       61.32       64.53      5.03 o
   3  -5  10        0.92        3.37      2.20 o
   4  -5  10       10.42        8.77      2.72 o
   5  -5  10      142.25      130.50      7.38 o
  -3  -4  10       82.07       89.38      5.05 o
  -2  -4  10        0.13        3.59      1.34 o
  -1  -4  10       30.92       33.62      3.07 o
   1  -4  10      293.40      320.00     10.45 o
   2  -4  10      155.72      158.44      7.26 o
   3  -4  10      296.15      308.06     10.78 o
   4  -4  10      513.51      513.94     14.91 o
   5  -4  10      423.87      409.93     13.15 o
   6  -4  10       94.78       86.92      5.77 o
   7  -4  10      135.59      125.40      7.11 o
  -3  -3  10      280.83      277.00      9.31 o
  -2  -3  10      561.38      574.02     14.10 o
  -1  -3  10      596.43      593.91     13.97 o
   0  -3  10      348.19      367.27      9.78 o
   1  -3  10      264.17      314.41      9.98 o
   2  -3  10      134.14      127.70      6.32 o
   3  -3  10        0.23       -0.77      1.59 o
   4  -3  10        8.99        8.99      2.58 o
   5  -3  10       21.76       22.02      3.34 o
   6  -3  10       93.14       89.58      5.72 o
   7  -3  10      419.28      451.15     13.97 o
   8  -3  10      173.68      185.05      8.57 o
  -3  -2  10       75.59       64.56      4.26 o
  -2  -2  10        1.39        3.29      1.36 o
  -1  -2  10      112.07      108.53      5.13 o
   0  -2  10       95.32       87.32      4.31 o
   1  -2  10      578.44      606.52      9.80 o
   2  -2  10     1087.11     1100.57     23.04 o
   3  -2  10      887.61      894.99     20.04 o
   4  -2  10      507.53      497.42     13.72 o
   5  -2  10      144.29      150.29      7.13 o
   6  -2  10      337.54      347.82     11.47 o
   7  -2  10        0.56        0.35      1.56 o
   8  -2  10       14.32       15.78      3.07 o
  -4  -1  10      501.68      495.29     13.70 o
  -3  -1  10      750.90      781.80     18.03 o
  -2  -1  10      356.89      383.79     10.87 o
  -1  -1  10      583.74      607.88     14.27 o
   0  -1  10      365.50      379.21      9.98 o
   1  -1  10       74.67       64.86      2.70 o
   2  -1  10      216.49      202.31      4.71 o
   3  -1  10      111.66      114.57      5.67 o
   4  -1  10      190.68      180.79      7.33 o
   5  -1  10      934.02      936.13     21.08 o
   6  -1  10      292.81      295.58     10.21 o
   7  -1  10        4.27        8.25      2.28 o
   8  -1  10      131.31      125.00      6.59 o
   9  -1  10       86.61       95.20      5.99 o
  -4   0  10       35.74       36.44      3.52 o
  -3   0  10       12.87       14.69      2.53 o
  -2   0  10        0.99        1.96      1.14 o
  -1   0  10       49.91       46.67      3.42 o
   0   0  10      579.54      613.92     13.97 o
   1   0  10     1980.17     2050.45     25.36 o
   2   0  10      151.05      147.45      9.70 o
   3   0  10      492.49      502.15     12.98 o
   4   0  10      313.07      287.58      9.31 o
   5   0  10      182.19      163.20      7.04 o
   6   0  10      239.75      244.40      8.92 o
   7   0  10      362.14      351.84     11.27 o
   8   0  10       59.14       55.22      4.43 o
   9   0  10        0.03       -0.27      1.44 o
  -4   1  10      219.22      249.92      9.12 o
  -3   1  10      541.66      560.46     14.42 o
  -2   1  10      380.73      389.96     11.15 o
  -1   1  10      444.45      434.25     11.47 o
   0   1  10       47.78       45.93      3.25 o
   1   1  10      415.14      402.18     11.44 o
   2   1  10      140.23      142.45      3.82 o
   3   1  10      282.50      275.68      5.61 o
   4   1  10       44.06       43.05      3.47 o
   5   1  10        0.44        2.85      1.54 o
   6   1  10       60.94       51.18      3.99 o
   7   1  10      255.98      258.35      9.24 o
   8   1  10       41.42       37.65      3.77 o
   9   1  10      278.98      302.42     10.53 o
  10   1  10       22.14       25.49      3.44 o
  -3   2  10       18.47       21.97      2.90 o
  -2   2  10       58.93       50.41      3.69 o
  -1   2  10       26.35       21.60      2.63 o
   0   2  10      150.81      151.36      6.02 o
   1   2  10      387.95      371.78      6.91 o
   2   2  10     1482.54     1446.75     25.90 o
   3   2  10      369.32      387.93      7.04 o
   4   2  10      405.59      388.96      6.99 o
   5   2  10      975.14      970.86     20.96 o
   6   2  10      256.77      244.87      8.69 o
   7   2  10       64.46       65.03      4.43 o
   8   2  10        9.10        8.84      2.30 o
   9   2  10        3.17        5.67      2.13 o
  10   2  10       85.06       80.71      5.33 o
  -3   3  10      301.79      338.31     10.80 o
  -2   3  10      374.92      391.72     11.44 o
  -1   3  10      504.44      522.54     13.25 o
   0   3  10      131.45      135.63      5.70 o
   1   3  10       27.88       27.81      1.84 o
   2   3  10        5.88        9.91      1.32 o
   3   3  10       85.71       86.56      3.00 o
   4   3  10       30.97       29.45      1.86 o
   5   3  10        0.23       -0.26      0.59 o
   6   3  10      477.85      483.08     12.98 o
   7   3  10      428.51      443.44     12.53 o
   8   3  10      433.36      415.05     12.24 o
   9   3  10       29.16       36.64      3.69 o
  10   3  10      137.58      146.43      6.99 o
  -3   4  10        7.23        8.57      2.33 o
  -2   4  10        4.01        3.62      1.68 o
  -1   4  10      244.54      244.62      8.45 o
   0   4  10      588.36      589.30     14.17 o
   1   4  10      579.96      574.10      9.50 o
   2   4  10      167.61      160.77      4.26 o
   3   4  10     1035.22      984.17     13.98 o
   4   4  10      587.09      560.73      9.23 o
   5   4  10       58.09       66.34      4.26 o
   6   4  10       20.00       17.57      3.27 o
   7   4  10       29.78       24.92      3.05 o
   8   4  10       22.54       16.57      2.70 o
   9   4  10       23.42       21.06      2.97 o
  10   4  10        1.00       -1.11      1.11 o
  -2   5  10      230.94      259.39      9.26 o
  -1   5  10       97.98      106.79      5.50 o
   0   5  10       26.57       30.96      3.07 o
   1   5  10      378.72      382.07      7.30 o
   2   5  10      166.28      155.00     10.76 o
   3   5  10       13.22       11.10      1.41 o
   4   5  10       14.59       17.56      2.12 o
   5   5  10      329.05      296.96      6.26 o
   6   5  10      204.78      191.74      4.81 o
   7   5  10       44.22       52.97      2.47 o
   8   5  10      146.85      161.98      7.06 o
   9   5  10      198.26      198.94      8.05 o
  10   5  10      149.03      169.51      7.53 o
  -1   6  10       36.61       34.58      3.52 o
   0   6  10      154.55      138.57      6.14 o
   1   6  10      170.18      157.54      4.39 o
   2   6  10      213.57      204.98      5.10 o
   3   6  10       12.95       17.45      1.72 o
   4   6  10      318.39      322.93      9.88 o
   5   6  10       95.46       88.67      6.38 o
   6   6  10      171.61      164.18      4.55 o
   7   6  10      420.97      409.83      7.83 o
   8   6  10       17.60       16.57      1.71 o
   9   6  10        0.61        2.60      1.46 o
  10   6  10       19.09       19.00      2.97 o
   0   7  10      312.06      300.71      9.76 o
   1   7  10      209.94      205.09      7.58 o
   2   7  10       34.03       29.31      3.91 o
   3   7  10        8.18        7.62      1.31 o
   4   7  10       47.64       43.19      2.82 o
   5   7  10        0.24        0.50      0.81 o
   6   7  10      166.06      177.66      4.92 o
   7   7  10      211.58      199.98      5.25 o
   8   7  10      194.25      217.15      5.55 o
   9   7  10      271.81      297.97      6.74 o
   1   8  10       67.24       73.15      4.61 o
   2   8  10      154.61      159.84      4.69 o
   3   8  10      236.23      231.43      5.99 o
   4   8  10      146.83      160.25      4.82 o
   5   8  10       76.02       74.15      3.27 o
   6   8  10      424.28      399.84      8.19 o
   7   8  10       95.76      109.52      7.31 o
   8   8  10       19.41       21.48      2.04 o
   3   9  10       30.19       26.08      2.25 o
   4   9  10        6.22        3.51      1.17 o
   5   9  10      237.39      240.20      6.26 o
   6   9  10      253.18      246.58      6.33 o
   7   9  10      104.21      119.62      5.85 o
   2  -5  11        9.42        9.81      2.68 o
   3  -5  11       34.73       33.34      4.16 o
   1  -4  11      964.17     1024.94     22.99 o
   2  -4  11      114.95      122.15      6.66 o
   3  -4  11      207.58      213.66      9.07 o
   4  -4  11      171.43      174.42      8.35 o
   5  -4  11       29.86       26.90      3.94 o
  -1  -3  11      117.53      118.51      5.57 o
   1  -3  11        0.54       -0.17      1.49 o
   2  -3  11       23.43       22.79      3.22 o
   3  -3  11      128.01      139.24      6.94 o
   4  -3  11      122.92      125.32      6.71 o
   5  -3  11       48.21       52.52      4.73 o
   6  -3  11       60.65       61.29      5.05 o
  -2  -2  11      436.46      471.88     12.83 o
  -1  -2  11      406.05      441.31     11.92 o
   0  -2  11      252.11      267.61      8.40 o
   1  -2  11      207.94      226.32      8.08 o
   2  -2  11      430.70      442.01     12.51 o
   3  -2  11      285.99      274.99      9.66 o
   4  -2  11      162.92      163.12      7.46 o
   5  -2  11      137.17      157.92      7.56 o
   6  -2  11       19.39       16.28      3.15 o
   7  -2  11       84.28       86.58      5.82 o
  -2  -1  11      159.71      162.88      6.94 o
  -1  -1  11      247.33      278.11      8.99 o
   0  -1  11       51.58       52.84      3.57 o
   1  -1  11        0.88        0.18      0.74 o
   2  -1  11        5.96        3.77      1.59 o
   3  -1  11      147.47      134.96      6.34 o
   4  -1  11        0.83        1.73      1.59 o
   5  -1  11      186.06      185.22      8.00 o
   6  -1  11      229.10      223.76      8.97 o
   7  -1  11      345.48      329.57     11.37 o
   8  -1  11       88.15       91.95      5.90 o
  -2   0  11       76.00       81.00      4.81 o
  -1   0  11      271.86      271.70      8.94 o
   0   0  11      618.04      651.33     15.04 o
   1   0  11      595.60      603.57     13.77 o
   2   0  11       88.04       82.36      4.04 o
   3   0  11      464.06      482.68     12.96 o
   4   0  11      229.13      222.20      8.37 o
   5   0  11       53.12       52.47      4.19 o
   6   0  11        4.05        6.89      2.25 o
   7   0  11        3.92        7.43      2.25 o
   8   0  11       14.80       12.01      2.82 o
   9   0  11       50.92       57.69      4.76 o
  -2   1  11      178.50      208.03      7.93 o
  -1   1  11      110.25      119.28      5.72 o
   0   1  11       37.24       35.62      3.15 o
   1   1  11      474.08      456.74     11.52 o
   2   1  11       38.98       39.95      2.18 o
   3   1  11      258.73      250.91      5.51 o
   4   1  11      751.92      734.56     17.37 o
   5   1  11      236.07      238.80      8.74 o
   6   1  11      144.39      156.46      7.18 o
   7   1  11      184.50      175.61      7.68 o
   8   1  11      306.39      328.13     11.20 o
   9   1  11       36.12       46.00      4.36 o
  -2   2  11      335.38      363.73     11.15 o
  -1   2  11      456.78      492.04     13.13 o
   0   2  11      302.40      295.21      9.17 o
   1   2  11      113.02      118.61      5.23 o
   2   2  11      156.95      165.50      4.41 o
   3   2  11      171.71      165.74      4.39 o
   4   2  11       55.35       55.27      2.45 o
   5   2  11      203.24      203.11      7.88 o
   6   2  11      189.55      180.41      7.58 o
   7   2  11       81.82       81.23      5.15 o
   8   2  11      104.01       97.92      5.77 o
   9   2  11       77.27       73.08      5.18 o
  -2   3  11      128.87      149.94      6.84 o
  -1   3  11      216.78      211.53      7.98 o
   0   3  11       85.00       78.95      4.53 o
   1   3  11       12.77        8.50      1.81 o
   2   3  11      217.55      199.42      4.94 o
   3   3  11      132.42      135.36      4.55 o
   4   3  11        7.37        9.24      1.29 o
   5   3  11      271.94      270.58      5.81 o
   6   3  11      276.49      270.88      9.46 o
   7   3  11      103.90      115.96      6.07 o
   8   3  11      199.62      192.80      8.10 o
   9   3  11      178.75      159.70      7.48 o
  -1   4  11        0.68       -0.30      0.87 o
   0   4  11      218.05      216.53      7.90 o
   1   4  11      266.91      275.76      8.79 o
   2   4  11      132.95      136.89      6.22 o
   3   4  11      305.24      305.42      6.42 o
   4   4  11      800.27      775.49     13.30 o
   5   4  11      131.63      132.55      3.96 o
   6   4  11       86.87       72.68      4.81 o
   7   4  11        7.63        7.38      2.08 o
   8   4  11       22.49       26.31      3.34 o
   9   4  11       22.69       29.23      3.54 o
  -1   5  11       19.45       24.99      3.05 o
   0   5  11        0.07        0.82      1.19 o
   1   5  11        3.57        3.79      1.44 o
   2   5  11        8.75       10.36      1.41 o
   3   5  11        0.41        1.19      0.80 o
   4   5  11      135.64      136.58      4.13 o
   5   5  11      261.64      263.25      6.05 o
   6   5  11      429.33      416.95      7.98 o
   7   5  11      373.11      353.22     11.27 o
   8   5  11      144.91      155.64      7.23 o
   9   5  11      156.00      156.66      7.36 o
   0   6  11       80.71       84.55      4.90 o
   1   6  11      117.60      143.31      6.29 o
   2   6  11      515.02      501.75      9.17 o
   3   6  11      587.50      573.26     10.00 o
   4   6  11       60.23       63.08      2.83 o
   5   6  11       46.65       42.35      2.46 o
   6   6  11        7.92        7.01      1.36 o
   7   6  11        2.10        0.79      1.37 o
   8   6  11       50.12       54.42      4.29 o
   9   6  11       28.16       26.53      3.42 o
   1   7  11        4.50        7.65      1.83 o
   2   7  11        5.78        7.27      1.27 o
   3   7  11      157.62      146.87      4.52 o
   4   7  11      212.30      201.77      7.90 o
   5   7  11      180.74      171.68      5.03 o
   6   7  11      154.95      162.19      4.83 o
   7   7  11       17.12       21.54      2.00 o
   8   7  11      245.39      253.02      6.19 o
   3   8  11       70.78       73.60      4.68 o
   4   8  11      144.75      150.85      5.10 o
   5   8  11       61.14       59.62      4.07 o
   6   8  11      140.41      127.32      4.43 o
   7   8  11       86.77       76.43      3.39 o
   2  -3  12       76.46       79.49      5.35 o
   3  -3  12      133.13      134.24      7.04 o
   4  -3  12      288.12      295.26     10.92 o
   2  -2  12      198.81      217.15      8.45 o
   3  -2  12      131.37      138.33      6.89 o
   4  -2  12       13.30       13.30      2.80 o
   5  -2  12        7.58        9.17      2.68 o
   6  -2  12        1.95       -0.87      1.66 o
   0  -1  12       38.28       33.86      3.15 o
   2  -1  12      336.08      329.96     10.45 o
   3  -1  12      185.70      205.06      8.20 o
   4  -1  12       32.01       35.25      3.81 o
   5  -1  12      235.37      242.20      9.46 o
   6  -1  12      185.45      182.00      8.35 o
   7  -1  12      112.45      130.30      7.26 o
   0   0  12      249.83      259.73      8.72 o
   2   0  12      123.27      125.82      5.97 o
   3   0  12      508.06      492.34     13.45 o
   4   0  12       23.80       20.29      3.02 o
   5   0  12       10.75       10.21      2.60 o
   6   0  12       68.52       57.32      4.66 o
   7   0  12        0.10        2.03      1.96 o
   0   1  12       46.80       42.43      3.52 o
   1   1  12       38.94       41.89      3.32 o
   2   1  12      176.03      183.35      4.88 o
   3   1  12        6.39        7.95      2.18 o
   4   1  12      140.38      138.55      6.47 o
   5   1  12      409.31      404.38     12.29 o
   6   1  12      209.43      218.61      8.82 o
   7   1  12      228.54      215.19      8.97 o
   8   1  12      126.08      125.02      6.79 o
   0   2  12      210.57      224.58      8.20 o
   1   2  12      297.96      319.48      9.74 o
   2   2  12      562.60      556.41      9.65 o
   3   2  12       75.24       80.34      4.95 o
   4   2  12       31.61       27.27      3.20 o
   5   2  12        0.73        0.10      1.56 o
   6   2  12        3.90        3.57      1.83 o
   7   2  12       32.67       28.44      3.64 o
   8   2  12      193.40      207.02      8.87 o
   0   3  12       20.26       23.16      2.95 o
   1   3  12       21.06       22.12      2.75 o
   2   3  12      215.64      217.37      5.42 o
   3   3  12      335.40      325.90      6.85 o
   4   3  12      339.53      369.99     13.96 o
   5   3  12      166.81      173.70      7.48 o
   6   3  12      322.85      319.06     10.70 o
   7   3  12      155.55      153.71      7.33 o
   8   3  12      111.83      110.16      6.29 o
   1   4  12      139.35      146.72      6.47 o
   2   4  12       85.45       93.32      4.88 o
   3   4  12      199.15      202.96      5.26 o
   4   4  12        1.63        0.90      0.88 o
   5   4  12       43.79       37.02      2.24 o
   6   4  12       37.22       41.39      3.94 o
   7   4  12      236.68      230.95      9.14 o
   8   4  12       80.29       93.17      5.80 o
   1   5  12      123.98      120.27      5.92 o
   2   5  12      107.33       93.69      5.00 o
   3   5  12       32.19       31.78      2.24 o
   4   5  12      194.29      181.15      5.01 o
   5   5  12      254.49      271.18      9.59 o
   6   5  12       98.59      103.36      3.74 o
   7   5  12      104.08       93.76      5.77 o
   8   5  12       46.20       42.38      4.19 o
   2   6  12      293.30      298.30      9.71 o
   3   6  12       49.39       53.09      4.14 o
   4   6  12       12.48       13.80      1.64 o
   5   6  12       57.62       55.97      3.49 o
   6   6  12        8.70        7.24      1.39 o
   7   6  12       78.17       78.92      5.21 o
   4   7  12      138.99      167.56      7.41 o
   5   7  12      225.17      227.54      6.12 o
   3   0  13        4.55        2.90      1.73 o
   4   0  13      120.97      118.95      6.34 o
   5   0  13       20.68       25.61      3.57 o
   3   1  13      101.05      117.82      6.12 o
   4   1  13      688.71      730.08     18.23 o
   5   1  13       70.13       73.20      5.23 o
   6   1  13       65.99       61.93      4.98 o
   2   2  13       32.58       29.92      3.02 o
   3   2  13       48.53       39.09      3.69 o
   4   2  13       98.75      103.77      5.87 o
   5   2  13       41.58       43.85      4.16 o
   6   2  13       71.99       87.22      5.72 o
   3   3  13      156.49      155.36      4.63 o
   4   3  13      188.24      189.18      7.85 o
   5   3  13      262.69      281.58     10.11 o
   6   3  13       50.73       47.64      4.38 o
   4   4  13        9.41       13.53      1.68 o
   5   4  13       19.18       16.80      2.92 o
   6   4  13       48.08       61.63      4.73 o
 
